# Supplementary material for: Ethyl 4-(4-nitro­phen­yl)-2-(trifluoro­meth­yl)pyrimido[1,2-a]benzimidazole-3-carboxyl­ate
Source: Acta Crystallogr Sect E Struct Rep Online. 2008 Nov 29;64(Pt 12):o2469. doi: 10.1107/S160053680803941X (PMC2960121; doi:10.1107/S160053680803941X)
Supplement: Supplementary file 1 [file e-64-o2469-sup1.cif]

##############################################################################
###                                                                        ###
###        Electronic paper (Acta Crystallographica Section E)             ###
###                                                                        ###
##############################################################################
#                                                                            #
# This CIF contains the data in a paper accepted for publication in Acta     #
# Crystallographica Section E. It conforms to the requirements of Notes      #
# for Authors for Section E, and has been peer reviewed under the auspices   #
# of the IUCr Commission on Journals.                                        #
#                                                                            #
# Full details of the Crystallographic Information File format               #
# are given in the paper "The Crystallographic Information File (CIF):       #
# a New Standard Archive File for Crystallography" by S. R. Hall, F. H.      #
# Allen and I. D. Brown [Acta Cryst. (1991), A47, 655-685].                  #
#                                                                            #
# The current version of the core CIF dictionary is obtainable from          #
# ftp://ftp.iucr.org/pub/cif_core.dic. The current version number is 2.4.    #
#                                                                            #
# Software is freely available for graphical display of the structure(s) in  #
# this CIF.  For information consult the CIF home page http://www.iucr.org/  #
# cif/home.html                                                              #
#                                                                            #
# This file may be used for bona fide research purposes within the           #
# scientific community so long as proper attribution is given to the journal # 
# article from which it was obtained.                                        #
#                                                                            #
##############################################################################
                                             
data_I
_audit_creation_method     SHELXL-97
_chemical_name_systematic
;
Ethyl 4-(4-nitrophenyl)-2-(trifluoromethyl)pyrimido[1,2-<i>a</i>]benzimidazole-
3-carboxylate
;
_chemical_name_common     ?
_chemical_formula_moiety     'C20 H13 F3 N4 O4'
_chemical_formula_sum     'C20 H13 F3 N4 O4'
_chemical_formula_iupac     'C20 H13 F3 N4 O4'
_chemical_formula_weight     430.34
_chemical_melting_point     ?
_symmetry_cell_setting     monoclinic
_symmetry_space_group_name_H-M     'P 21/c'
_symmetry_space_group_name_Hall     '-P 2ybc'
loop_
    _symmetry_equiv_pos_as_xyz
    'x, y, z'
    '-x, y+1/2, -z+1/2'
    '-x, -y, -z'
    'x, -y-1/2, z-1/2'
_cell_length_a     8.4075(5)
_cell_length_b     26.6904(14)
_cell_length_c     9.0559(5)
_cell_angle_alpha     90.00
_cell_angle_beta     111.027(2)
_cell_angle_gamma     90.00
_cell_volume     1896.82(18)
_cell_formula_units_Z     4
_cell_measurement_reflns_used     4213
_cell_measurement_theta_min     2.3
_cell_measurement_theta_max     27.9
_cell_measurement_temperature     113(2)
_exptl_crystal_description     block
_exptl_crystal_colour     orange
_exptl_crystal_size_max     0.32
_exptl_crystal_size_mid     0.30
_exptl_crystal_size_min     0.26
_exptl_crystal_density_diffrn     1.507
_exptl_crystal_density_meas     ?
_exptl_crystal_density_method     'not measured'
_exptl_crystal_F_000     880
_exptl_absorpt_coefficient_mu     0.127
_exptl_absorpt_correction_type     multi-scan
_exptl_absorpt_process_details     '(CrystalClear; Rigaku/MSC, 2002)'
_exptl_absorpt_correction_T_min     0.9606
_exptl_absorpt_correction_T_max     0.9678
_exptl_special_details
;
 ?
;
_diffrn_ambient_temperature     113(2)
_diffrn_radiation_type     MoK\a
_diffrn_radiation_wavelength     0.71073
_diffrn_radiation_source     'rotating anode'
_diffrn_radiation_monochromator     confocal
_diffrn_measurement_device_type     'Rigaku Saturn'
_diffrn_measurement_method     \w
_diffrn_detector_area_resol_mean     7.31
_diffrn_reflns_number     18499
_diffrn_reflns_av_R_equivalents     0.0388
_diffrn_reflns_av_sigmaI/netI     0.0317
_diffrn_reflns_theta_min     2.53
_diffrn_reflns_theta_max     27.87
_diffrn_reflns_theta_full     27.87
_diffrn_measured_fraction_theta_max     0.998
_diffrn_measured_fraction_theta_full     0.998
_diffrn_reflns_limit_h_min     -11
_diffrn_reflns_limit_h_max     11
_diffrn_reflns_limit_k_min     -34
_diffrn_reflns_limit_k_max     35
_diffrn_reflns_limit_l_min     -11
_diffrn_reflns_limit_l_max     11
_diffrn_standards_number     0
_diffrn_standards_interval_count     0
_diffrn_standards_interval_time     0
_diffrn_standards_decay_%     0
_refine_special_details
;
 Refinement of F^2^ against ALL reflections.  The weighted R-factor wR and
 goodness of fit S are based on F^2^, conventional R-factors R are based
 on F, with F set to zero for negative F^2^. The threshold expression of
 F^2^ > 2sigma(F^2^) is used only for calculating R-factors(gt) etc. and is
 not relevant to the choice of reflections for refinement.  R-factors based
 on F^2^ are statistically about twice as large as those based on F, and R-
 factors based on ALL data will be even larger.
;
_reflns_number_total     4492
_reflns_number_gt     3911
_reflns_threshold_expression     I>2\s(I)
_refine_ls_structure_factor_coef     Fsqd
_refine_ls_matrix_type     full
_refine_ls_R_factor_all     0.0520
_refine_ls_R_factor_gt     0.0446
_refine_ls_wR_factor_gt     0.1107
_refine_ls_wR_factor_ref     0.1158
_refine_ls_goodness_of_fit_ref     1.113
_refine_ls_restrained_S_all     1.113
_refine_ls_number_reflns     4492
_refine_ls_number_parameters     282
_refine_ls_number_restraints     0
_refine_ls_hydrogen_treatment     constr
_refine_ls_weighting_scheme     calc
_refine_ls_weighting_details
         'calc w=1/[\s^2^(Fo^2^)+(0.0565P)^2^+0.3435P] where P=(Fo^2^+2Fc^2^)/3'
_atom_sites_solution_hydrogens     geom
_atom_sites_solution_primary     direct
_atom_sites_solution_secondary     difmap
_refine_ls_shift/su_max     0.001
_refine_ls_shift/su_mean     0.000
_refine_diff_density_max     0.345
_refine_diff_density_min     -0.224
_refine_ls_extinction_method     'SHELXL97 (Sheldrick, 2008)'
_refine_ls_extinction_coef     0.0129(15)
_refine_ls_extinction_expression
                                  'Fc^*^=kFc[1+0.001xFc^2^\l^3^/sin(2\q)]^-1/4^'
loop_
    _atom_type_symbol
    _atom_type_description
    _atom_type_scat_dispersion_real
    _atom_type_scat_dispersion_imag
    _atom_type_scat_source
    'C' 'C' 0.0033 0.0016
                         'International Tables Vol C Tables 4.2.6.8 and 6.1.1.4'
    'H' 'H' 0.0000 0.0000
                         'International Tables Vol C Tables 4.2.6.8 and 6.1.1.4'
    'N' 'N' 0.0061 0.0033
                         'International Tables Vol C Tables 4.2.6.8 and 6.1.1.4'
    'O' 'O' 0.0106 0.0060
                         'International Tables Vol C Tables 4.2.6.8 and 6.1.1.4'
    'F' 'F' 0.0171 0.0103
                         'International Tables Vol C Tables 4.2.6.8 and 6.1.1.4'
_computing_data_collection     'CrystalClear (Rigaku/MSC, 2002)'
_computing_cell_refinement     'CrystalClear (Rigaku/MSC, 2002)'
_computing_data_reduction     'CrystalClear (Rigaku/MSC, 2002)'
_computing_structure_solution     'SHELXS97 (Sheldrick, 2008)'
_computing_structure_refinement     'SHELXL97 (Sheldrick, 2008)'
_computing_molecular_graphics     'SHELXTL (Sheldrick, 2008)'
_computing_publication_material     'SHELXTL (Sheldrick, 2008)'
loop_
    _atom_site_type_symbol
    _atom_site_label
    _atom_site_fract_x
    _atom_site_fract_y
    _atom_site_fract_z
    _atom_site_U_iso_or_equiv
    _atom_site_adp_type
    _atom_site_calc_flag
    _atom_site_refinement_flags
    _atom_site_occupancy
    _atom_site_disorder_assembly
    _atom_site_disorder_group
    F F1 0.84705(13) 0.60521(4) 0.95949(11) 0.0426(3) Uani d . 1 . .
    F F2 0.69893(13) 0.67273(4) 0.89880(11) 0.0385(3) Uani d . 1 . .
    F F3 0.89019(12) 0.65773(4) 0.79846(11) 0.0409(3) Uani d . 1 . .
    O O1 0.62940(15) 0.71967(4) 0.55129(14) 0.0356(3) Uani d . 1 . .
    O O2 0.75651(13) 0.66746(4) 0.43224(12) 0.0274(2) Uani d . 1 . .
    O O3 0.21549(16) 0.71512(4) -0.24329(13) 0.0346(3) Uani d . 1 . .
    O O4 0.26759(14) 0.64080(4) -0.30905(12) 0.0308(3) Uani d . 1 . .
    N N1 0.57725(14) 0.56861(4) 0.74106(13) 0.0219(3) Uani d . 1 . .
    N N2 0.37814(14) 0.56650(4) 0.47093(13) 0.0189(2) Uani d . 1 . .
    N N3 0.37200(15) 0.50437(4) 0.64198(13) 0.0229(3) Uani d . 1 . .
    N N4 0.26160(15) 0.67171(4) -0.21060(14) 0.0223(3) Uani d . 1 . .
    C C1 0.44825(17) 0.54571(5) 0.62568(15) 0.0202(3) Uani d . 1 . .
    C C2 0.45006(17) 0.60793(5) 0.43043(15) 0.0191(3) Uani d . 1 . .
    C C3 0.57796(17) 0.63165(5) 0.54926(16) 0.0209(3) Uani d . 1 . .
    C C4 0.63487(17) 0.61029(5) 0.70372(15) 0.0215(3) Uani d . 1 . .
    C C5 0.24130(17) 0.53536(5) 0.38824(16) 0.0204(3) Uani d . 1 . .
    C C6 0.24395(18) 0.49711(5) 0.49625(17) 0.0220(3) Uani d . 1 . .
    C C7 0.12231(19) 0.45881(5) 0.45180(18) 0.0266(3) Uani d . 1 . .
    H H7 0.1244 0.4322 0.5222 0.032 Uiso calc R 1 . .
    C C8 -0.00046(19) 0.46102(6) 0.30259(18) 0.0293(3) Uani d . 1 . .
    H H8 -0.0837 0.4353 0.2694 0.035 Uiso calc R 1 . .
    C C9 -0.0057(2) 0.50043(6) 0.19808(18) 0.0293(3) Uani d . 1 . .
    H H9 -0.0946 0.5011 0.0973 0.035 Uiso calc R 1 . .
    C C10 0.11445(18) 0.53821(6) 0.23755(16) 0.0255(3) Uani d . 1 . .
    H H10 0.1112 0.5647 0.1664 0.031 Uiso calc R 1 . .
    C C11 0.39418(17) 0.62415(5) 0.26248(15) 0.0200(3) Uani d . 1 . .
    C C12 0.41635(18) 0.59172(5) 0.15022(16) 0.0223(3) Uani d . 1 . .
    H H12 0.4605 0.5590 0.1804 0.027 Uiso calc R 1 . .
    C C13 0.37390(18) 0.60735(5) -0.00523(16) 0.0218(3) Uani d . 1 . .
    H H13 0.3883 0.5857 -0.0828 0.026 Uiso calc R 1 . .
    C C14 0.30986(17) 0.65537(5) -0.04460(15) 0.0204(3) Uani d . 1 . .
    C C15 0.28857(18) 0.68848(5) 0.06432(16) 0.0235(3) Uani d . 1 . .
    H H15 0.2457 0.7213 0.0337 0.028 Uiso calc R 1 . .
    C C16 0.33160(18) 0.67247(5) 0.21975(16) 0.0226(3) Uani d . 1 . .
    H H16 0.3184 0.6945 0.2970 0.027 Uiso calc R 1 . .
    C C17 0.65622(18) 0.67848(5) 0.51235(16) 0.0246(3) Uani d . 1 . .
    C C18 0.8334(2) 0.71015(6) 0.3818(2) 0.0351(4) Uani d . 1 . .
    H H18A 0.8954 0.7317 0.4735 0.042 Uiso calc R 1 . .
    H H18B 0.7445 0.7305 0.3032 0.042 Uiso calc R 1 . .
    C C19 0.9537(2) 0.68897(7) 0.3101(2) 0.0422(4) Uani d . 1 . .
    H H19A 1.0469 0.6716 0.3918 0.063 Uiso calc R 1 . .
    H H19B 1.0003 0.7162 0.2652 0.063 Uiso calc R 1 . .
    H H19C 0.8928 0.6653 0.2263 0.063 Uiso calc R 1 . .
    C C20 0.76917(19) 0.63640(6) 0.84092(17) 0.0284(3) Uani d . 1 . .
loop_
    _atom_site_aniso_label
    _atom_site_aniso_U_11
    _atom_site_aniso_U_22
    _atom_site_aniso_U_33
    _atom_site_aniso_U_12
    _atom_site_aniso_U_13
    _atom_site_aniso_U_23
    F1 0.0462(6) 0.0400(6) 0.0245(5) 0.0004(5) -0.0079(4) 0.0038(4)
    F2 0.0469(6) 0.0361(5) 0.0305(5) -0.0008(4) 0.0115(4) -0.0114(4)
    F3 0.0288(5) 0.0560(6) 0.0329(5) -0.0142(4) 0.0050(4) -0.0033(4)
    O1 0.0452(7) 0.0252(6) 0.0389(6) -0.0043(5) 0.0181(5) -0.0062(5)
    O2 0.0309(6) 0.0254(5) 0.0283(5) -0.0041(4) 0.0135(5) 0.0027(4)
    O3 0.0516(7) 0.0228(5) 0.0276(6) 0.0064(5) 0.0121(5) 0.0081(4)
    O4 0.0405(6) 0.0326(6) 0.0199(5) 0.0078(5) 0.0116(5) 0.0013(4)
    N1 0.0222(6) 0.0260(6) 0.0176(5) 0.0036(5) 0.0073(5) 0.0012(5)
    N2 0.0210(6) 0.0200(5) 0.0162(5) 0.0018(4) 0.0073(4) 0.0010(4)
    N3 0.0240(6) 0.0228(6) 0.0238(6) 0.0041(5) 0.0109(5) 0.0038(5)
    N4 0.0244(6) 0.0225(6) 0.0202(6) 0.0011(5) 0.0082(5) 0.0039(5)
    C1 0.0220(6) 0.0225(6) 0.0183(6) 0.0055(5) 0.0097(5) 0.0035(5)
    C2 0.0215(6) 0.0188(6) 0.0190(6) 0.0026(5) 0.0097(5) 0.0006(5)
    C3 0.0227(7) 0.0219(7) 0.0182(6) 0.0010(5) 0.0074(5) 0.0002(5)
    C4 0.0216(6) 0.0247(7) 0.0180(6) 0.0037(5) 0.0069(5) -0.0001(5)
    C5 0.0203(6) 0.0208(6) 0.0217(7) 0.0003(5) 0.0096(5) -0.0024(5)
    C6 0.0231(7) 0.0210(7) 0.0248(7) 0.0034(5) 0.0122(6) 0.0003(5)
    C7 0.0299(7) 0.0210(7) 0.0352(8) 0.0005(6) 0.0193(6) -0.0006(6)
    C8 0.0281(7) 0.0271(7) 0.0365(8) -0.0064(6) 0.0163(7) -0.0085(6)
    C9 0.0279(8) 0.0344(8) 0.0254(7) -0.0046(6) 0.0093(6) -0.0053(6)
    C10 0.0262(7) 0.0285(7) 0.0216(7) -0.0021(6) 0.0084(6) -0.0012(6)
    C11 0.0199(6) 0.0219(6) 0.0176(6) -0.0010(5) 0.0062(5) 0.0003(5)
    C12 0.0269(7) 0.0196(6) 0.0209(7) 0.0032(5) 0.0090(6) 0.0019(5)
    C13 0.0261(7) 0.0212(7) 0.0198(6) 0.0021(5) 0.0102(5) 0.0010(5)
    C14 0.0205(6) 0.0232(7) 0.0166(6) -0.0010(5) 0.0057(5) 0.0028(5)
    C15 0.0273(7) 0.0194(6) 0.0227(7) 0.0028(5) 0.0079(6) 0.0022(5)
    C16 0.0261(7) 0.0215(7) 0.0198(7) 0.0019(5) 0.0077(6) -0.0008(5)
    C17 0.0248(7) 0.0276(7) 0.0191(6) -0.0024(6) 0.0051(6) -0.0003(5)
    C18 0.0380(9) 0.0335(8) 0.0348(9) -0.0097(7) 0.0142(7) 0.0076(7)
    C19 0.0411(10) 0.0533(11) 0.0367(9) -0.0086(8) 0.0195(8) 0.0058(8)
    C20 0.0301(8) 0.0311(8) 0.0205(7) -0.0003(6) 0.0047(6) -0.0005(6)
_geom_special_details
;
 All esds (except the esd in the dihedral angle between two l.s. planes)
 are estimated using the full covariance matrix.  The cell esds are taken
 into account individually in the estimation of esds in distances, angles
 and torsion angles; correlations between esds in cell parameters are only
 used when they are defined by crystal symmetry.  An approximate (isotropic)
 treatment of cell esds is used for estimating esds involving l.s. planes.
;
loop_
    _geom_bond_atom_site_label_1
    _geom_bond_atom_site_label_2
    _geom_bond_site_symmetry_2
    _geom_bond_distance
    _geom_bond_publ_flag
    F1 C20 . 1.3304(17) ?
    F2 C20 . 1.3365(17) ?
    F3 C20 . 1.3372(18) ?
    O1 C17 . 1.2004(18) ?
    O2 C17 . 1.3277(17) ?
    O2 C18 . 1.4617(17) ?
    O3 N4 . 1.2239(15) ?
    O4 N4 . 1.2289(15) ?
    N1 C4 . 1.3056(18) ?
    N1 C1 . 1.3522(18) ?
    N2 C2 . 1.3719(17) ?
    N2 C5 . 1.3989(17) ?
    N2 C1 . 1.4235(16) ?
    N3 C1 . 1.3108(18) ?
    N3 C6 . 1.3851(19) ?
    N4 C14 . 1.4755(16) ?
    C2 C3 . 1.3729(19) ?
    C2 C11 . 1.4861(18) ?
    C3 C4 . 1.4248(18) ?
    C3 C17 . 1.5049(19) ?
    C4 C20 . 1.516(2) ?
    C5 C10 . 1.4004(19) ?
    C5 C6 . 1.4084(19) ?
    C6 C7 . 1.399(2) ?
    C7 C8 . 1.376(2) ?
    C7 H7 . 0.9500 ?
    C8 C9 . 1.405(2) ?
    C8 H8 . 0.9500 ?
    C9 C10 . 1.381(2) ?
    C9 H9 . 0.9500 ?
    C10 H10 . 0.9500 ?
    C11 C16 . 1.3941(19) ?
    C11 C12 . 1.3978(18) ?
    C12 C13 . 1.3865(18) ?
    C12 H12 . 0.9500 ?
    C13 C14 . 1.3864(19) ?
    C13 H13 . 0.9500 ?
    C14 C15 . 1.3830(19) ?
    C15 C16 . 1.3890(19) ?
    C15 H15 . 0.9500 ?
    C16 H16 . 0.9500 ?
    C18 C19 . 1.495(2) ?
    C18 H18A . 0.9900 ?
    C18 H18B . 0.9900 ?
    C19 H19A . 0.9800 ?
    C19 H19B . 0.9800 ?
    C19 H19C . 0.9800 ?
loop_
    _geom_angle_atom_site_label_1
    _geom_angle_atom_site_label_2
    _geom_angle_atom_site_label_3
    _geom_angle_site_symmetry_1
    _geom_angle_site_symmetry_3
    _geom_angle
    _geom_angle_publ_flag
    C17 O2 C18 . . 115.89(12) ?
    C4 N1 C1 . . 117.02(12) ?
    C2 N2 C5 . . 133.83(11) ?
    C2 N2 C1 . . 120.72(11) ?
    C5 N2 C1 . . 105.42(11) ?
    C1 N3 C6 . . 104.76(11) ?
    O3 N4 O4 . . 123.49(12) ?
    O3 N4 C14 . . 118.27(11) ?
    O4 N4 C14 . . 118.23(11) ?
    N3 C1 N1 . . 125.63(12) ?
    N3 C1 N2 . . 113.11(12) ?
    N1 C1 N2 . . 121.23(12) ?
    N2 C2 C3 . . 117.29(12) ?
    N2 C2 C11 . . 120.05(12) ?
    C3 C2 C11 . . 122.61(12) ?
    C2 C3 C4 . . 118.54(13) ?
    C2 C3 C17 . . 119.40(12) ?
    C4 C3 C17 . . 122.05(12) ?
    N1 C4 C3 . . 124.75(13) ?
    N1 C4 C20 . . 114.58(12) ?
    C3 C4 C20 . . 120.66(13) ?
    N2 C5 C10 . . 132.99(13) ?
    N2 C5 C6 . . 104.70(12) ?
    C10 C5 C6 . . 122.20(13) ?
    N3 C6 C7 . . 127.89(13) ?
    N3 C6 C5 . . 111.94(12) ?
    C7 C6 C5 . . 120.13(13) ?
    C8 C7 C6 . . 117.67(13) ?
    C8 C7 H7 . . 121.2 ?
    C6 C7 H7 . . 121.2 ?
    C7 C8 C9 . . 121.65(14) ?
    C7 C8 H8 . . 119.2 ?
    C9 C8 H8 . . 119.2 ?
    C10 C9 C8 . . 121.95(14) ?
    C10 C9 H9 . . 119.0 ?
    C8 C9 H9 . . 119.0 ?
    C9 C10 C5 . . 116.31(13) ?
    C9 C10 H10 . . 121.8 ?
    C5 C10 H10 . . 121.8 ?
    C16 C11 C12 . . 120.43(12) ?
    C16 C11 C2 . . 120.19(12) ?
    C12 C11 C2 . . 119.22(12) ?
    C13 C12 C11 . . 119.95(13) ?
    C13 C12 H12 . . 120.0 ?
    C11 C12 H12 . . 120.0 ?
    C14 C13 C12 . . 118.30(12) ?
    C14 C13 H13 . . 120.9 ?
    C12 C13 H13 . . 120.9 ?
    C15 C14 C13 . . 123.03(12) ?
    C15 C14 N4 . . 118.63(12) ?
    C13 C14 N4 . . 118.34(12) ?
    C14 C15 C16 . . 118.21(13) ?
    C14 C15 H15 . . 120.9 ?
    C16 C15 H15 . . 120.9 ?
    C15 C16 C11 . . 120.07(13) ?
    C15 C16 H16 . . 120.0 ?
    C11 C16 H16 . . 120.0 ?
    O1 C17 O2 . . 125.91(14) ?
    O1 C17 C3 . . 123.53(13) ?
    O2 C17 C3 . . 110.57(12) ?
    O2 C18 C19 . . 106.55(13) ?
    O2 C18 H18A . . 110.4 ?
    C19 C18 H18A . . 110.4 ?
    O2 C18 H18B . . 110.4 ?
    C19 C18 H18B . . 110.4 ?
    H18A C18 H18B . . 108.6 ?
    C18 C19 H19A . . 109.5 ?
    C18 C19 H19B . . 109.5 ?
    H19A C19 H19B . . 109.5 ?
    C18 C19 H19C . . 109.5 ?
    H19A C19 H19C . . 109.5 ?
    H19B C19 H19C . . 109.5 ?
    F1 C20 F2 . . 107.24(12) ?
    F1 C20 F3 . . 107.08(12) ?
    F2 C20 F3 . . 107.02(12) ?
    F1 C20 C4 . . 112.34(12) ?
    F2 C20 C4 . . 110.55(12) ?
    F3 C20 C4 . . 112.33(12) ?
loop_
    _geom_torsion_atom_site_label_1
    _geom_torsion_atom_site_label_2
    _geom_torsion_atom_site_label_3
    _geom_torsion_atom_site_label_4
    _geom_torsion_site_symmetry_1
    _geom_torsion_site_symmetry_2
    _geom_torsion_site_symmetry_3
    _geom_torsion_site_symmetry_4
    _geom_torsion
    _geom_torsion_publ_flag
    C6 N3 C1 N1 . . . . 176.80(12) ?
    C6 N3 C1 N2 . . . . -1.36(15) ?
    C4 N1 C1 N3 . . . . -178.44(13) ?
    C4 N1 C1 N2 . . . . -0.42(18) ?
    C2 N2 C1 N3 . . . . -175.64(11) ?
    C5 N2 C1 N3 . . . . 2.61(15) ?
    C2 N2 C1 N1 . . . . 6.11(18) ?
    C5 N2 C1 N1 . . . . -175.64(11) ?
    C5 N2 C2 C3 . . . . 174.80(13) ?
    C1 N2 C2 C3 . . . . -7.54(18) ?
    C5 N2 C2 C11 . . . . -7.8(2) ?
    C1 N2 C2 C11 . . . . 169.83(11) ?
    N2 C2 C3 C4 . . . . 3.79(18) ?
    C11 C2 C3 C4 . . . . -173.52(12) ?
    N2 C2 C3 C17 . . . . -177.54(11) ?
    C11 C2 C3 C17 . . . . 5.16(19) ?
    C1 N1 C4 C3 . . . . -3.5(2) ?
    C1 N1 C4 C20 . . . . 175.22(12) ?
    C2 C3 C4 N1 . . . . 1.9(2) ?
    C17 C3 C4 N1 . . . . -176.76(13) ?
    C2 C3 C4 C20 . . . . -176.79(12) ?
    C17 C3 C4 C20 . . . . 4.6(2) ?
    C2 N2 C5 C10 . . . . -8.5(2) ?
    C1 N2 C5 C10 . . . . 173.60(14) ?
    C2 N2 C5 C6 . . . . 175.31(13) ?
    C1 N2 C5 C6 . . . . -2.60(13) ?
    C1 N3 C6 C7 . . . . -178.26(13) ?
    C1 N3 C6 C5 . . . . -0.43(15) ?
    N2 C5 C6 N3 . . . . 1.99(14) ?
    C10 C5 C6 N3 . . . . -174.73(12) ?
    N2 C5 C6 C7 . . . . -179.99(12) ?
    C10 C5 C6 C7 . . . . 3.3(2) ?
    N3 C6 C7 C8 . . . . 175.79(13) ?
    C5 C6 C7 C8 . . . . -1.88(19) ?
    C6 C7 C8 C9 . . . . -0.6(2) ?
    C7 C8 C9 C10 . . . . 1.9(2) ?
    C8 C9 C10 C5 . . . . -0.5(2) ?
    N2 C5 C10 C9 . . . . -177.67(14) ?
    C6 C5 C10 C9 . . . . -2.0(2) ?
    N2 C2 C11 C16 . . . . 123.17(14) ?
    C3 C2 C11 C16 . . . . -59.60(18) ?
    N2 C2 C11 C12 . . . . -61.32(17) ?
    C3 C2 C11 C12 . . . . 115.92(15) ?
    C16 C11 C12 C13 . . . . -0.8(2) ?
    C2 C11 C12 C13 . . . . -176.33(12) ?
    C11 C12 C13 C14 . . . . 0.0(2) ?
    C12 C13 C14 C15 . . . . 0.9(2) ?
    C12 C13 C14 N4 . . . . -178.87(12) ?
    O3 N4 C14 C15 . . . . 4.90(19) ?
    O4 N4 C14 C15 . . . . -174.11(13) ?
    O3 N4 C14 C13 . . . . -175.37(13) ?
    O4 N4 C14 C13 . . . . 5.63(18) ?
    C13 C14 C15 C16 . . . . -0.8(2) ?
    N4 C14 C15 C16 . . . . 178.91(12) ?
    C14 C15 C16 C11 . . . . -0.1(2) ?
    C12 C11 C16 C15 . . . . 0.9(2) ?
    C2 C11 C16 C15 . . . . 176.33(13) ?
    C18 O2 C17 O1 . . . . -3.0(2) ?
    C18 O2 C17 C3 . . . . 176.91(12) ?
    C2 C3 C17 O1 . . . . 106.37(17) ?
    C4 C3 C17 O1 . . . . -75.00(19) ?
    C2 C3 C17 O2 . . . . -73.58(16) ?
    C4 C3 C17 O2 . . . . 105.05(14) ?
    C17 O2 C18 C19 . . . . 174.18(13) ?
    N1 C4 C20 F1 . . . . 22.08(18) ?
    C3 C4 C20 F1 . . . . -159.12(13) ?
    N1 C4 C20 F2 . . . . -97.67(14) ?
    C3 C4 C20 F2 . . . . 81.13(16) ?
    N1 C4 C20 F3 . . . . 142.87(13) ?
    C3 C4 C20 F3 . . . . -38.33(18) ?
loop_
    _geom_hbond_atom_site_label_D
    _geom_hbond_atom_site_label_H
    _geom_hbond_atom_site_label_A
    _geom_hbond_site_symmetry_A
    _geom_hbond_distance_DH
    _geom_hbond_distance_HA
    _geom_hbond_distance_DA
    _geom_hbond_angle_DHA
    C12 H12 N3 3_666 0.95 2.41 3.2987(18) 156
    C16 H16 O3 4_576 0.95 2.55 3.2096(18) 127
data_global
_journal_date_recd_electronic     2008-11-11
_journal_date_accepted     2008-11-24
_journal_name_full     'Acta Crystallographica, Section E'
_journal_year     2008
_journal_volume     64
_journal_issue     12
_journal_page_first     o2469
_journal_page_last     o2469
_journal_paper_category     QO
_journal_coeditor_code     FJ2169
_publ_contact_author_name     'Yang, Feng-Ling'
_publ_contact_author_address
;
College of Chemistry and Chemical Engineering,
Xuchang University,
Xuchang, Henan Province 461000,
People's Republic of China.
;
_publ_contact_author_email     'actaeli@gmail.com'
_publ_contact_author_fax     '+86-516-83403164'
_publ_contact_author_phone     '+86-516-83403165'
_publ_section_title
;\
Ethyl
4-(4-nitrophenyl)-2-(trifluoromethyl)pyrimido[1,2-<i>a</i>]benzimidazole-3-\
carboxylate
;
loop_
    _publ_author_name
    _publ_author_footnote
    _publ_author_address
    'Yang, Feng-Ling' .
;
College of Chemistry and Chemical Engineering,
Xuchang University,
Xuchang, Henan Province 461000,
People's Republic of China
;
    'Li, Gong-Chun' .
;
College of Chemistry and Chemical Engineering,
Xuchang University,
Xuchang, Henan Province 461000,
People's Republic of China
;
    'Yao, Chang-Sheng' .
;
School of Chemistry and Chemical Engineering and
Key Laboratory of Biotechnology for Medicinal Plants,
Xuzhou Normal University,
Xuzhou 221116,
People's Republic of China
;
