# Supplementary material for: Ethyl 4-(4-nitro­phen­yl)-2-(trifluoro­meth­yl)pyrimido[1,2-a]benzimidazole-3-carboxyl­ate
Source: Acta Crystallogr Sect E Struct Rep Online. 2008 Nov 29;64(Pt 12):o2469. doi: 10.1107/S160053680803941X (PMC2960121; doi:10.1107/S160053680803941X)
Supplement: Supplementary file 2 [file e-64-o2469-Isup2.hkl]

# 
# h,k,l, Fc-squared, Fo-squared, sigma(Fo-squared) and status flag 
# 
data_I
_shelx_title '  _R71013d' 
_shelx_refln_list_code          4 
_shelx_F_calc_maximum      137.11 
_exptl_crystal_F_000       880.00 
_reflns_d_resolution_high  0.7601 
 
loop_ 
 _symmetry_equiv_pos_as_xyz 
 'x, y, z' 
 '-x, y+1/2, -z+1/2' 
 '-x, -y, -z' 
 'x, -y-1/2, z-1/2' 
 
_cell_length_a     8.4075 
_cell_length_b    26.6904 
_cell_length_c     9.0559 
_cell_angle_alpha  90.000 
_cell_angle_beta  111.027 
_cell_angle_gamma  90.000 
 
_shelx_F_squared_multiplier     1.000 
 
loop_ 
 _refln_index_h 
 _refln_index_k 
 _refln_index_l 
 _refln_F_squared_calc 
 _refln_F_squared_meas 
 _refln_F_squared_sigma 
 _refln_observed_status 
   1   0   0     6170.04     6482.23    140.88 o 
   2   0   0    12842.95    12467.98    101.90 o 
   3   0   0     5519.40     5451.76     71.63 o 
   4   0   0     1198.82     1338.93     32.64 o 
   5   0   0      571.03      656.44     20.70 o 
   6   0   0     1141.21     1271.68     22.02 o 
   7   0   0      418.15      447.57     12.58 o 
   8   0   0     1120.61     1204.54     47.58 o 
   9   0   0      188.66      204.12     14.05 o 
  10   0   0       35.80       29.90     13.42 o 
   1   1   0      338.92      294.98      4.25 o 
   2   1   0     5121.58     4716.35     58.61 o 
   3   1   0     2952.47     2839.27     35.57 o 
   4   1   0        0.52        1.93      0.89 o 
   5   1   0      916.91      907.86     16.29 o 
   6   1   0       31.56       35.19      3.43 o 
   7   1   0        0.54        4.30      1.15 o 
   8   1   0       17.88       14.96      3.70 o 
   9   1   0       38.21       32.16      7.31 o 
  10   1   0       42.37       28.93      9.17 o 
   1   2   0        1.86        7.94      0.91 o 
   2   2   0    14393.18    14645.40    279.70 o 
   3   2   0      430.74      404.74      6.20 o 
   4   2   0      446.97      456.38     12.14 o 
   5   2   0     1195.94     1347.97     19.48 o 
   6   2   0      119.02      137.09      3.98 o 
   7   2   0      163.38      168.55      5.03 o 
   8   2   0      485.67      493.03     19.45 o 
   9   2   0      146.28      164.33      9.18 o 
  10   2   0        0.01        5.48      3.96 o 
   1   3   0      975.89      976.96     25.24 o 
   2   3   0     8319.48     7812.57     75.00 o 
   3   3   0     2336.26     2182.53     23.93 o 
   4   3   0       82.97       78.34      1.96 o 
   5   3   0       23.48       22.29      2.41 o 
   6   3   0      117.89      122.51      3.04 o 
   7   3   0       32.00       31.84      2.94 o 
   8   3   0        0.07        3.29      1.60 o 
   9   3   0       46.75       42.07      6.97 o 
  10   3   0      108.87      107.75     20.08 o 
   0   4   0     9826.77    10405.64    146.83 o 
   1   4   0     9976.00     9892.43    335.84 o 
   2   4   0     1224.79     1139.30      8.15 o 
   3   4   0        1.06        2.59      0.88 o 
   4   4   0      841.54      895.95     10.15 o 
   5   4   0      334.53      324.16      7.11 o 
   6   4   0      383.44      382.02     13.75 o 
   7   4   0      153.63      150.48      5.37 o 
   8   4   0      142.17      135.58     10.45 o 
   9   4   0       47.50       34.67      9.55 o 
  10   4   0        0.00        4.58      3.03 o 
   1   5   0     1887.67     1602.47     26.53 o 
   2   5   0     1785.24     1770.38     18.07 o 
   3   5   0      375.94      368.33      8.77 o 
   4   5   0      287.28      311.94      5.66 o 
   5   5   0      143.26      146.67      4.93 o 
   6   5   0       58.95       72.07      4.86 o 
   7   5   0      170.71      153.52      6.39 o 
   8   5   0      397.49      400.38     11.62 o 
   9   5   0       59.54       45.32     11.79 o 
  10   5   0       45.44       38.41     11.58 o 
   1   6   0     4594.82     4395.52     62.61 o 
   2   6   0    12625.94    12453.80    100.70 o 
   3   6   0     5620.26     5530.61     41.13 o 
   4   6   0     4519.23     4466.40     57.39 o 
   5   6   0     3046.79     3172.93     47.72 o 
   6   6   0        3.42        4.81      1.36 o 
   7   6   0        5.19        5.45      1.33 o 
   8   6   0      151.43      145.28      8.21 o 
   9   6   0      127.47      122.71      8.41 o 
  10   6   0        0.53        1.14      2.54 o 
   1   7   0      330.53      330.72      6.75 o 
   2   7   0       60.47       50.97      1.57 o 
   3   7   0      860.18      949.99      7.39 o 
   4   7   0       28.62       28.70      3.18 o 
   5   7   0       82.39       86.40      2.94 o 
   6   7   0       27.82       32.96      3.75 o 
   7   7   0       11.03       11.82      2.50 o 
   8   7   0        0.08        1.67      2.68 o 
   9   7   0        7.74        5.93      2.53 o 
  10   7   0       13.83        9.06      6.23 o 
   0   8   0     1742.48     1453.37     37.85 o 
   1   8   0      108.50      155.36      2.65 o 
   2   8   0      243.27      248.05      6.01 o 
   3   8   0      270.67      228.57      3.94 o 
   4   8   0       19.46       12.17      1.66 o 
   5   8   0     1365.03     1487.32     20.86 o 
   6   8   0       37.90       38.62      5.41 o 
   7   8   0       76.96       68.60      2.93 o 
   8   8   0      242.47      275.26     13.60 o 
   9   8   0       11.28        7.83      3.49 o 
  10   8   0        0.97        6.33      5.55 o 
   1   9   0      210.66      213.23      3.63 o 
   2   9   0        0.40        1.81      0.69 o 
   3   9   0       57.33       70.58      3.04 o 
   4   9   0      145.41      130.08      3.70 o 
   5   9   0        4.03        4.45      1.30 o 
   6   9   0        5.83        5.97      1.68 o 
   7   9   0       92.00       96.93      5.73 o 
   8   9   0       26.74       22.34      5.32 o 
   9   9   0       39.90       41.17     11.16 o 
   0  10   0      172.26      208.34      4.98 o 
   1  10   0      459.08      495.59      7.28 o 
   2  10   0       77.22       73.63      1.42 o 
   3  10   0      181.40      199.15      3.98 o 
   4  10   0      432.81      456.63      8.67 o 
   5  10   0     1809.68     1900.93     31.65 o 
   6  10   0      628.96      578.68     22.79 o 
   7  10   0      134.41      127.45      3.63 o 
   8  10   0        0.00        0.80      4.84 o 
   9  10   0      301.90      312.02     24.90 o 
   1  11   0      152.85      135.72      3.77 o 
   2  11   0        2.95        3.23      0.96 o 
   3  11   0        2.91        6.05      1.11 o 
   4  11   0      249.15      255.92      5.44 o 
   5  11   0     1120.19     1134.69     21.18 o 
   6  11   0       80.54       72.20      8.79 o 
   7  11   0      292.10      295.73      6.00 o 
   8  11   0       72.76       71.27     20.66 o 
   9  11   0       27.96       28.53     10.20 o 
   0  12   0       77.81       57.37      3.64 o 
   1  12   0      162.17      169.81      5.63 o 
   2  12   0     1038.93     1099.75     11.37 o 
   3  12   0     2631.74     2913.41     49.12 o 
   4  12   0      112.03      114.74      3.48 o 
   5  12   0      702.67      704.85      9.58 o 
   6  12   0        1.77        4.44      1.67 o 
   7  12   0        0.03        2.75      1.53 o 
   8  12   0        0.01        3.35      6.61 o 
   9  12   0        2.92        4.90      3.93 o 
   1  13   0      630.44      540.60      8.22 o 
   2  13   0      922.39      945.87     11.57 o 
   3  13   0     1106.75     1105.07     17.98 o 
   4  13   0      283.67      263.72      7.28 o 
   5  13   0       19.33       26.42      3.32 o 
   6  13   0        1.48        2.34      1.91 o 
   7  13   0        0.00        3.37      2.60 o 
   8  13   0       23.76       19.50      5.49 o 
   9  13   0       60.32       39.84     10.61 o 
   0  14   0      456.16      426.92     15.23 o 
   1  14   0      110.61      115.30      3.22 o 
   2  14   0        0.50        0.84      0.91 o 
   3  14   0       18.02       17.36      2.37 o 
   4  14   0       14.57       16.47      2.22 o 
   5  14   0     1204.77     1217.96     23.48 o 
   6  14   0      239.26      266.29     10.94 o 
   7  14   0      130.96      134.53     10.21 o 
   8  14   0        0.58        7.26      3.51 o 
   9  14   0       83.31       87.62     25.98 o 
   1  15   0       67.78       49.84     10.51 o 
   2  15   0       25.89       38.72      3.21 o 
   3  15   0      549.90      572.16      8.53 o 
   4  15   0      166.86      170.41      5.38 o 
   5  15   0       49.48       38.41      7.35 o 
   6  15   0       51.53       52.90      7.85 o 
   7  15   0       62.23       62.04      6.29 o 
   8  15   0       14.25       14.34      6.22 o 
   9  15   0        3.89        5.97      6.24 o 
   0  16   0      215.16      191.13     11.55 o 
   1  16   0     1181.84     1312.41     21.12 o 
   2  16   0      519.18      545.11      7.78 o 
   3  16   0     1303.81     1285.23     24.63 o 
   4  16   0       15.84       14.58      2.17 o 
   5  16   0      222.96      192.43     10.93 o 
   6  16   0       10.92        9.33      2.89 o 
   7  16   0        5.03        3.34      2.12 o 
   8  16   0        0.04       -2.62      5.15 o 
   9  16   0      145.41      169.54     42.85 o 
   1  17   0      331.10      275.65      6.26 o 
   2  17   0      237.43      245.12      5.35 o 
   3  17   0        0.00        1.40      0.61 o 
   4  17   0      429.86      492.34      8.67 o 
   5  17   0     1665.77     1735.37     44.90 o 
   6  17   0        2.43        5.85      1.94 o 
   7  17   0      204.97      254.55     12.06 o 
   8  17   0       74.79       54.94     16.20 o 
   9  17   0       67.00       55.16     22.60 o 
   0  18   0     6981.43     7452.10    205.55 o 
   1  18   0      415.92      481.71      8.98 o 
   2  18   0      321.64      320.66      7.67 o 
   3  18   0      197.44      223.83      5.08 o 
   4  18   0      340.87      344.67     11.94 o 
   5  18   0       66.82       37.80      6.95 o 
   6  18   0      176.13      174.16      8.43 o 
   7  18   0      106.42       96.90     11.02 o 
   8  18   0      189.35      209.69      9.57 o 
   1  19   0      679.21      683.60     13.14 o 
   2  19   0      349.82      334.75     12.04 o 
   3  19   0       98.03       95.30      5.03 o 
   4  19   0        0.39        3.97      2.06 o 
   5  19   0      179.19      172.71      5.89 o 
   6  19   0      218.27      223.48      8.01 o 
   7  19   0        0.79        2.56      2.53 o 
   8  19   0        6.39        6.44      4.09 o 
   0  20   0       15.83       13.79      2.40 o 
   1  20   0      675.35      655.69     16.82 o 
   2  20   0      572.56      573.53     15.24 o 
   3  20   0      386.54      392.47     11.19 o 
   4  20   0        1.72        2.04      2.08 o 
   5  20   0       22.85       22.89      3.89 o 
   6  20   0       66.81       56.78      8.68 o 
   7  20   0       49.96       42.88      9.40 o 
   8  20   0        0.84        7.35      4.52 o 
   1  21   0       14.59       13.31      2.24 o 
   2  21   0     1452.58     1436.21     31.73 o 
   3  21   0       71.50       68.84     10.33 o 
   4  21   0       39.70       43.04      7.25 o 
   5  21   0       30.97       30.70      5.49 o 
   6  21   0       20.56       18.40      3.37 o 
   7  21   0      126.29      118.07      6.62 o 
   8  21   0        9.61       12.14      6.27 o 
   0  22   0      641.25      647.32     56.65 o 
   1  22   0        5.57        4.79      1.10 o 
   2  22   0       18.68       20.41      4.76 o 
   3  22   0      231.30      228.72     10.48 o 
   4  22   0      527.22      508.31     18.84 o 
   5  22   0        7.51        8.29      2.44 o 
   6  22   0       52.08       30.89      6.00 o 
   7  22   0       47.41       40.01      7.06 o 
   8  22   0       38.90       33.98     11.91 o 
   1  23   0        3.60        1.95      1.59 o 
   2  23   0       17.52       20.25      3.50 o 
   3  23   0        2.00        2.29      2.27 o 
   4  23   0        3.60        2.72      1.93 o 
   5  23   0        0.99        2.75      1.81 o 
   6  23   0      182.89      181.50     10.03 o 
   7  23   0        0.09        0.86      2.49 o 
   0  24   0      740.48      758.29     29.31 o 
   1  24   0      193.31      177.75      8.12 o 
   2  24   0       77.43       80.10      9.75 o 
   3  24   0       13.73        6.58      2.52 o 
   4  24   0      145.45      169.45      7.82 o 
   5  24   0       38.83       27.55      4.27 o 
   6  24   0       27.44       21.53      4.94 o 
   7  24   0       33.82       31.96      8.81 o 
   1  25   0      118.94      110.04      8.41 o 
   2  25   0        1.79        0.15      2.70 o 
   3  25   0      350.44      366.62     11.74 o 
   4  25   0       51.14       37.94      6.69 o 
   5  25   0       15.82       12.05      3.24 o 
   6  25   0       55.85       60.36     10.74 o 
   7  25   0        0.52        4.72      3.21 o 
   0  26   0       12.37       16.19      5.33 o 
   1  26   0      270.94      273.31      6.77 o 
   2  26   0      512.72      522.62     18.68 o 
   3  26   0       43.79       37.56      6.53 o 
   4  26   0       35.00       29.58      5.62 o 
   5  26   0       26.67       19.79      4.83 o 
   6  26   0        4.78        2.69      2.74 o 
   1  27   0       11.78       15.64      4.33 o 
   2  27   0      248.74      252.68      9.17 o 
   3  27   0       65.59       51.36      7.73 o 
   4  27   0       30.13       25.73      6.79 o 
   5  27   0       49.20       59.89      6.72 o 
   6  27   0       24.12       24.96      5.82 o 
   0  28   0     2814.05     3142.11    153.01 o 
   1  28   0        0.11        4.99      2.55 o 
   2  28   0      224.23      255.19     14.40 o 
   3  28   0       69.94       67.04     14.21 o 
   4  28   0        0.20        1.93      2.69 o 
   5  28   0       94.99       80.46     11.64 o 
   6  28   0       27.48       28.43      6.75 o 
   1  29   0        6.66        5.49      2.83 o 
   2  29   0        7.59        7.84      3.69 o 
   3  29   0       42.86       46.83      8.15 o 
   4  29   0       78.09       77.07     11.80 o 
   5  29   0      262.22      273.06     16.23 o 
   0  30   0      548.55      563.24     42.35 o 
   1  30   0        1.21        1.92      2.85 o 
   2  30   0       21.64       22.20      7.21 o 
   3  30   0        0.92        4.07      1.77 o 
   4  30   0       30.99       35.78      7.46 o 
   5  30   0       74.69       68.38     13.61 o 
   1  31   0       79.57       64.19     15.36 o 
   2  31   0       42.73       48.82      9.55 o 
   3  31   0       76.47       69.30      6.39 o 
   4  31   0       37.83       20.59      7.71 o 
   0  32   0       13.28        8.80      8.33 o 
   1  32   0        6.56        3.49      4.51 o 
   2  32   0       18.08        9.67      5.60 o 
   3  32   0       41.71       32.98      9.07 o 
   4  32   0       13.88       12.37      4.13 o 
   1  33   0       30.32       26.32      9.42 o 
   2  33   0       19.48       19.01      5.12 o 
   3  33   0       37.41       43.19     12.63 o 
   0  34   0       93.25       59.34     37.53 o 
   1  34   0        2.58        2.31      2.56 o 
   2  34   0       40.65       45.45      9.86 o 
 -10   1   1      651.74      638.22     31.32 o 
  -9   1   1      252.08      258.73     11.76 o 
  -8   1   1      333.09      355.42     10.41 o 
  -7   1   1       39.72       41.50      4.67 o 
  -6   1   1      187.76      209.73      6.17 o 
  -5   1   1     1408.77     1429.69     23.10 o 
  -4   1   1      642.32      640.58      9.79 o 
  -3   1   1     3759.29     3785.66     58.19 o 
  -2   1   1      498.60      446.68      6.50 o 
  -1   1   1    11326.52    11686.78    343.15 o 
   0   1   1     6993.66     6734.51    147.80 o 
   1   1   1       71.68       80.26      2.01 o 
   2   1   1        9.28       13.56      0.87 o 
   3   1   1     2996.51     2855.10     20.37 o 
   4   1   1       43.81       46.76      1.41 o 
   5   1   1       37.52       50.48      2.09 o 
   6   1   1      875.57      890.19     19.96 o 
   7   1   1      543.95      559.19     15.42 o 
   8   1   1       93.25       93.68      6.90 o 
   9   1   1        0.91        2.95      1.94 o 
 -10   2   1       16.47       14.76      5.24 o 
  -9   2   1        3.17        3.17      1.78 o 
  -8   2   1      134.16       94.69     33.20 o 
  -7   2   1        0.76        2.23      0.90 o 
  -6   2   1       14.70       16.84      1.97 o 
  -5   2   1      336.92      367.95      8.36 o 
  -4   2   1     1112.20     1102.06      9.20 o 
  -3   2   1       21.17       20.80      1.81 o 
  -2   2   1    13212.26    12750.60    141.69 o 
  -1   2   1     1848.30     1689.30     24.32 o 
   0   2   1     6747.74     6548.32     62.85 o 
   1   2   1      587.77      544.81      7.66 o 
   2   2   1       27.96       39.10      1.22 o 
   3   2   1       56.33       54.40      3.72 o 
   4   2   1       14.61       21.92      2.43 o 
   5   2   1       98.34       87.02      2.81 o 
   6   2   1      497.95      507.25     15.04 o 
   7   2   1      133.45      123.70      5.65 o 
   8   2   1       38.16       28.40      5.44 o 
   9   2   1       98.69       95.85      6.21 o 
 -10   3   1       60.22       42.96     12.16 o 
  -9   3   1       32.22       26.92      6.29 o 
  -8   3   1       15.31       15.04      2.48 o 
  -7   3   1      252.12      263.61      7.99 o 
  -6   3   1        0.00        4.34      1.26 o 
  -5   3   1     4922.84     5427.49    149.19 o 
  -4   3   1      181.56      180.01      3.22 o 
  -3   3   1     7208.95     7341.97     87.01 o 
  -2   3   1    18799.59    20965.91     55.92 o 
  -1   3   1        0.00        1.80      0.86 o 
   0   3   1     5528.67     5177.42     47.93 o 
   1   3   1        2.72        1.35      0.53 o 
   2   3   1       53.72       56.15      1.76 o 
   3   3   1     2969.14     2853.41     31.63 o 
   4   3   1      147.07      106.20      2.82 o 
   5   3   1      118.76      107.88      3.20 o 
   6   3   1        1.87        1.84      1.40 o 
   7   3   1        8.33        8.06      2.30 o 
   8   3   1      165.06      150.52      7.69 o 
   9   3   1        7.82        7.11      2.60 o 
 -10   4   1        0.00        0.59      3.57 o 
  -9   4   1       98.76       30.17     33.71 o 
  -8   4   1      142.58      140.69      5.94 o 
  -7   4   1        0.86        2.51      1.59 o 
  -6   4   1       65.33       71.62      4.99 o 
  -5   4   1      475.32      444.68      9.59 o 
  -4   4   1       49.29       49.61      2.02 o 
  -3   4   1     1601.37     1613.66     15.85 o 
  -2   4   1    16109.32    17078.19    203.94 o 
  -1   4   1     8110.69     8005.87    139.64 o 
   0   4   1      112.01      103.40      2.70 o 
   1   4   1     6638.89     6361.49     57.89 o 
   2   4   1      581.22      494.68      7.28 o 
   3   4   1      135.27      152.60      3.85 o 
   4   4   1      127.96      126.01      3.20 o 
   5   4   1      541.91      539.86      9.98 o 
   6   4   1      916.70      906.90     18.68 o 
   7   4   1       78.47       83.24     11.32 o 
   8   4   1      173.78      157.63      8.66 o 
   9   4   1       54.49       38.64      8.40 o 
 -10   5   1      209.44      222.68     20.54 o 
  -9   5   1        0.82        3.78      3.06 o 
  -8   5   1      819.38      891.90     21.21 o 
  -7   5   1      616.46      637.05     14.31 o 
  -6   5   1     1171.21     1176.90     20.29 o 
  -5   5   1     2359.67     2327.48     37.15 o 
  -4   5   1     7047.07     6515.26     44.44 o 
  -3   5   1      432.71      489.41      8.60 o 
  -2   5   1     2915.96     2994.51     30.96 o 
  -1   5   1     7397.34     7328.45     63.35 o 
   0   5   1     7033.85     6586.93     69.13 o 
   1   5   1     1935.17     1692.20     21.32 o 
   2   5   1       98.09       65.23      2.54 o 
   3   5   1     2272.57     2323.54     23.54 o 
   4   5   1      126.73      156.78      4.13 o 
   5   5   1      125.49      129.29      4.34 o 
   6   5   1      467.86      445.98     11.20 o 
   7   5   1       96.91      104.34      4.66 o 
   8   5   1       74.38       58.18      9.36 o 
   9   5   1       34.74       27.62      5.20 o 
 -10   6   1       33.82       30.81      6.41 o 
  -9   6   1       86.12       99.04      6.98 o 
  -8   6   1       45.91       44.76      7.01 o 
  -7   6   1      150.33      146.92      5.63 o 
  -6   6   1      130.02      132.69      3.97 o 
  -5   6   1      336.39      364.35      7.95 o 
  -4   6   1       58.83       79.94      2.49 o 
  -3   6   1       11.19       13.37      1.20 o 
  -2   6   1    14188.48    14346.28    103.38 o 
  -1   6   1        1.45        9.96      1.22 o 
   0   6   1      713.47      642.36      9.13 o 
   1   6   1     8540.90     7905.59     61.29 o 
   2   6   1      290.74      304.47      5.30 o 
   3   6   1       56.57       66.04      2.79 o 
   4   6   1        4.73        2.26      1.04 o 
   5   6   1     1863.55     2000.09     40.55 o 
   6   6   1      185.89      191.80      5.68 o 
   7   6   1        8.72        9.49      2.04 o 
   8   6   1       59.84       69.99      4.26 o 
   9   6   1        5.44        6.66      3.12 o 
 -10   7   1       63.52       49.85     14.72 o 
  -9   7   1        8.26        5.65      2.58 o 
  -8   7   1      221.04      221.52      9.80 o 
  -7   7   1        0.25        3.42      1.60 o 
  -6   7   1      819.25      802.05     11.04 o 
  -5   7   1      109.14      137.36     26.51 o 
  -4   7   1     1985.31     2056.57     28.95 o 
  -3   7   1      119.12      115.18      2.88 o 
  -2   7   1     7131.60     6937.32     77.93 o 
  -1   7   1      360.65      345.53      8.09 o 
   0   7   1      982.20      936.01     17.78 o 
   1   7   1       82.50       81.00      2.72 o 
   2   7   1     2276.25     2138.30     30.33 o 
   3   7   1      340.71      360.08      5.96 o 
   4   7   1      406.37      432.68     11.15 o 
   5   7   1        0.52        0.84      1.58 o 
   6   7   1      213.30      212.24      7.02 o 
   7   7   1       69.85       61.43      6.05 o 
   8   7   1      132.33      123.67      7.29 o 
   9   7   1        4.13        8.91      3.69 o 
 -10   8   1      144.91      165.23     18.34 o 
  -9   8   1        5.17        3.14      1.98 o 
  -8   8   1       12.12        7.38      1.90 o 
  -7   8   1     1255.19     1312.70     33.21 o 
  -6   8   1      662.11      654.17     12.57 o 
  -5   8   1      316.21      316.37      7.50 o 
  -4   8   1       93.18       99.85      5.61 o 
  -3   8   1       15.55       15.86      1.61 o 
  -2   8   1     3971.38     3869.64     32.95 o 
  -1   8   1       29.50       35.60      2.20 o 
   0   8   1     1808.40     1639.76     26.61 o 
   1   8   1      414.10      418.45      7.52 o 
   2   8   1      301.96      266.02      4.95 o 
   3   8   1      362.58      383.99     11.69 o 
   4   8   1      204.34      185.80      4.38 o 
   5   8   1      160.09      155.91      4.75 o 
   6   8   1       89.36       83.42      3.74 o 
   7   8   1      179.43      210.93     11.04 o 
   8   8   1        4.53        5.13      2.28 o 
   9   8   1        0.00       -0.71      4.53 o 
 -10   9   1      173.35       16.21     63.27 o 
  -9   9   1       73.04      100.30     16.38 o 
  -8   9   1      456.04      459.65     11.77 o 
  -7   9   1       34.27       41.75      6.39 o 
  -6   9   1       43.26       42.10      5.10 o 
  -5   9   1     1619.59     1712.23     22.63 o 
  -4   9   1      280.01      321.01      6.89 o 
  -3   9   1     1206.05     1213.86     15.07 o 
  -2   9   1      410.28      393.00      6.70 o 
  -1   9   1       79.73       71.69      3.84 o 
   0   9   1        1.63        3.10      0.69 o 
   1   9   1     4285.71     4238.43     35.77 o 
   2   9   1     1937.30     2138.40     18.41 o 
   3   9   1      294.22      322.66      5.53 o 
   4   9   1       23.70       18.28      2.70 o 
   5   9   1        1.06        2.90      1.21 o 
   6   9   1        8.16        9.56      1.71 o 
   7   9   1        1.90        2.52      2.13 o 
   8   9   1       22.24       13.70      7.69 o 
   9   9   1       21.68       16.55      6.14 o 
 -10  10   1       87.44       69.76     21.81 o 
  -9  10   1        0.28        1.73      3.25 o 
  -8  10   1       37.21       49.48      6.53 o 
  -7  10   1      472.88      486.82     17.31 o 
  -6  10   1      445.32      467.91     10.63 o 
  -5  10   1       92.43      106.34      4.03 o 
  -4  10   1      259.51      255.31      6.50 o 
  -3  10   1     3667.31     3718.39     56.94 o 
  -2  10   1      771.27      807.52     11.78 o 
  -1  10   1        2.41        2.07      0.65 o 
   0  10   1      227.02      214.38      4.80 o 
   1  10   1      163.29      173.35      4.07 o 
   2  10   1      116.96      111.36      3.82 o 
   3  10   1      455.66      426.31      8.68 o 
   4  10   1      150.80      169.94      4.07 o 
   5  10   1     1456.08     1530.47     22.71 o 
   6  10   1       29.35       26.35      3.75 o 
   7  10   1      104.40      119.11      8.39 o 
   8  10   1       27.78       23.14      7.05 o 
   9  10   1       76.82       51.79     13.56 o 
 -10  11   1       63.61       37.86      8.39 o 
  -9  11   1      227.08      253.75     19.31 o 
  -8  11   1        1.72        3.94      2.19 o 
  -7  11   1     2277.94     2438.59     76.91 o 
  -6  11   1      327.36      323.82      9.50 o 
  -5  11   1        6.33        6.09      1.97 o 
  -4  11   1      616.44      620.13     11.54 o 
  -3  11   1      524.47      565.41     13.57 o 
  -2  11   1      183.60      157.81      3.10 o 
  -1  11   1       25.32       30.71      1.95 o 
   0  11   1     4503.22     4663.68     28.28 o 
   1  11   1      313.03      343.35      8.21 o 
   2  11   1      778.75      878.46      7.41 o 
   3  11   1      450.30      455.62     10.93 o 
   4  11   1      178.90      184.35      7.25 o 
   5  11   1        0.46        2.99      1.57 o 
   6  11   1      264.14      258.29      8.75 o 
   7  11   1       20.72       29.28      6.66 o 
   8  11   1       15.83       14.04      3.76 o 
   9  11   1       26.41       14.24      4.86 o 
  -9  12   1        6.10        5.75      3.88 o 
  -8  12   1       39.23       31.55      5.56 o 
  -7  12   1      444.89      407.82     15.96 o 
  -6  12   1     1536.48     1646.42     38.32 o 
  -5  12   1       43.81       41.98      4.58 o 
  -4  12   1       31.03       41.14      2.68 o 
  -3  12   1        1.56        9.02      1.44 o 
  -2  12   1      522.77      537.53     12.72 o 
  -1  12   1        9.83       14.68      1.93 o 
   0  12   1     4056.35     4116.89     28.43 o 
   1  12   1        3.08        9.41      1.35 o 
   2  12   1      627.59      681.86     10.20 o 
   3  12   1      125.32      135.58      6.32 o 
   4  12   1      814.18      803.55     15.20 o 
   5  12   1        1.14        1.54      0.91 o 
   6  12   1       47.13       46.84      6.12 o 
   7  12   1       25.94       21.40      9.10 o 
   8  12   1      114.96      105.83     24.96 o 
   9  12   1      166.70      153.90     22.67 o 
  -9  13   1       73.10       46.70     15.17 o 
  -8  13   1      162.56      179.50      7.83 o 
  -7  13   1      455.82      439.02     12.64 o 
  -6  13   1        7.19        9.53      2.51 o 
  -5  13   1       23.04       27.58      3.33 o 
  -4  13   1       26.65       25.11      3.38 o 
  -3  13   1      261.82      238.10      6.17 o 
  -2  13   1     2445.77     2566.53     19.08 o 
  -1  13   1      644.60      785.93     13.69 o 
   0  13   1       27.62       22.75      1.53 o 
   1  13   1     2422.24     2634.65     45.89 o 
   2  13   1      246.36      248.82      5.40 o 
   3  13   1      911.89      986.63     13.50 o 
   4  13   1      289.04      295.75      7.88 o 
   6  13   1       55.89       62.52      6.27 o 
   7  13   1        2.56        4.54      4.13 o 
   8  13   1      168.49      180.95     29.59 o 
   9  13   1      611.44      652.03     49.48 o 
  -9  14   1       39.66       26.22      8.60 o 
  -8  14   1        0.00        3.20      2.75 o 
  -7  14   1       19.74       12.85      2.65 o 
  -6  14   1       96.27      108.55      3.50 o 
  -5  14   1       24.12       16.59      3.09 o 
  -4  14   1      629.91      627.57     11.14 o 
  -3  14   1       51.49       54.69      2.16 o 
  -2  14   1      753.70      769.57     14.91 o 
  -1  14   1      849.08      911.67     16.13 o 
   0  14   1      356.34      336.58      5.56 o 
   1  14   1       16.88       14.60      2.33 o 
   2  14   1      234.00      223.19      5.12 o 
   3  14   1      291.36      281.36      7.63 o 
   4  14   1       87.81       82.55      3.19 o 
   5  14   1      456.86      448.05     17.50 o 
   6  14   1       84.91       84.34      5.91 o 
   7  14   1        4.15        5.85      5.48 o 
   8  14   1      168.41      164.06     17.17 o 
   9  14   1      137.92      169.21     28.55 o 
  -9  15   1       60.40       38.29     12.87 o 
  -8  15   1       56.40       55.11      6.71 o 
  -7  15   1       57.55       57.80      9.59 o 
  -6  15   1        3.17        4.37      2.00 o 
  -5  15   1      358.16      394.66     11.07 o 
  -4  15   1      146.60      151.91      6.25 o 
  -3  15   1      641.69      732.16     11.51 o 
  -2  15   1       76.98       83.56      4.27 o 
  -1  15   1       32.47       26.14      2.18 o 
   0  15   1     1180.68     1266.77     20.00 o 
   1  15   1     1797.95     2003.67     37.97 o 
   2  15   1      657.99      733.24     12.33 o 
   3  15   1       16.08       18.43      2.51 o 
   4  15   1     2299.93     2458.36     58.45 o 
   5  15   1      642.76      598.30     17.54 o 
   6  15   1       67.48       50.56      4.36 o 
   7  15   1        0.32        2.72      3.07 o 
   8  15   1       31.32       23.49      7.96 o 
  -9  16   1       15.64        7.78      5.63 o 
  -8  16   1       16.63       19.33      5.09 o 
  -7  16   1      162.41      181.20      6.45 o 
  -6  16   1     1320.57     1422.25     48.50 o 
  -5  16   1      119.44      123.84      4.53 o 
  -4  16   1      127.23      129.25      3.35 o 
  -3  16   1       15.19       19.55      1.85 o 
  -2  16   1        0.05        0.53      0.90 o 
  -1  16   1      233.38      287.97      6.33 o 
   0  16   1       43.10       48.48      4.01 o 
   1  16   1        1.73        1.67      1.00 o 
   2  16   1      572.05      613.08     10.49 o 
   3  16   1      181.37      178.95      6.06 o 
   4  16   1      533.83      542.77     12.57 o 
   5  16   1       32.78       25.03      3.87 o 
   6  16   1       63.29       68.19      5.18 o 
   7  16   1      581.23      592.83     36.48 o 
   8  16   1       87.82       92.72     10.25 o 
  -9  17   1      112.35      128.97     31.59 o 
  -8  17   1        0.59        3.37      2.14 o 
  -7  17   1      664.89      654.32     29.84 o 
  -6  17   1       66.23       50.36      8.60 o 
  -5  17   1      461.59      442.74     19.13 o 
  -4  17   1       69.79       61.28      3.99 o 
  -3  17   1      118.24      128.10      4.35 o 
  -2  17   1      716.21      786.46     10.83 o 
  -1  17   1     1287.89     1405.99     31.38 o 
   0  17   1      166.74      154.61      3.98 o 
   1  17   1       94.55       97.54      6.44 o 
   2  17   1      195.35      193.30      6.59 o 
   3  17   1        7.00        6.26      1.64 o 
   4  17   1       53.40       52.46      5.86 o 
   5  17   1       11.03       10.31      2.73 o 
   6  17   1       55.82       60.52      8.11 o 
   7  17   1        7.95        4.76      4.42 o 
   8  17   1       19.78       18.09      8.05 o 
  -9  18   1        0.00        2.04      5.52 o 
  -8  18   1       53.55       35.02      9.31 o 
  -7  18   1       80.25      101.74      9.17 o 
  -6  18   1      364.85      376.57     20.26 o 
  -5  18   1      397.97      405.29     15.70 o 
  -4  18   1       70.43       63.55      6.33 o 
  -3  18   1      293.75      308.91      9.68 o 
  -2  18   1       14.88       18.53      2.98 o 
  -1  18   1      360.32      367.47      7.25 o 
   0  18   1      125.30      120.91      3.09 o 
   1  18   1      152.67      135.17      4.21 o 
   2  18   1      241.51      236.99      7.80 o 
   3  18   1        3.69        1.83      1.30 o 
   4  18   1       57.14       49.75      5.98 o 
   5  18   1      269.71      242.60      6.63 o 
   6  18   1        9.97        5.57      2.42 o 
   7  18   1        1.85        4.40      4.88 o 
   8  18   1        1.58        3.95      3.47 o 
  -8  19   1       13.77        9.53      2.65 o 
  -7  19   1        5.53        4.73      2.89 o 
  -6  19   1        0.00        3.30      2.17 o 
  -5  19   1       13.44       15.82      4.19 o 
  -4  19   1        4.99        7.62      2.56 o 
  -3  19   1      302.51      288.45      4.75 o 
  -2  19   1      482.87      472.54      9.52 o 
  -1  19   1       55.63       73.56      3.41 o 
   0  19   1        2.25        2.50      1.18 o 
   1  19   1      763.32      820.25     19.03 o 
   2  19   1       39.27       38.15      5.07 o 
   3  19   1       44.08       56.40      3.35 o 
   4  19   1      854.16      824.68     18.75 o 
   5  19   1       14.93       17.08      3.70 o 
   6  19   1      207.29      225.32     10.10 o 
   7  19   1        7.50        8.26      5.14 o 
   8  19   1        0.05        5.54      4.40 o 
  -8  20   1       22.24       10.99      3.07 o 
  -7  20   1       81.84       75.34     11.91 o 
  -6  20   1       14.96       22.85      3.85 o 
  -5  20   1       33.14       31.28      5.88 o 
  -4  20   1      395.99      407.05     14.05 o 
  -3  20   1      949.75      953.17     41.66 o 
  -2  20   1       14.80       15.52      2.46 o 
  -1  20   1        8.91        8.91      1.41 o 
   0  20   1      524.59      548.12     11.43 o 
   1  20   1       49.34       43.02      7.78 o 
   2  20   1       14.81       25.07      4.07 o 
   3  20   1      773.73      820.80     19.66 o 
   4  20   1      366.23      345.63     13.47 o 
   5  20   1      100.47      112.39      9.37 o 
   6  20   1      375.61      352.41     13.83 o 
   7  20   1        1.20        9.11      7.63 o 
   8  20   1       88.15       86.50     22.13 o 
  -8  21   1        0.57        1.40      2.27 o 
  -7  21   1       41.19       38.25      9.53 o 
  -6  21   1        1.51        1.02      1.90 o 
  -5  21   1      357.07      367.08     12.24 o 
  -4  21   1      249.14      261.54     12.08 o 
  -3  21   1      594.09      618.95     18.34 o 
  -2  21   1      623.52      644.52     13.47 o 
  -1  21   1       42.07       44.41      5.88 o 
   0  21   1       65.26       64.33      3.23 o 
   1  21   1        7.35       10.44      1.89 o 
   2  21   1      894.22      862.92     24.64 o 
   3  21   1      672.94      669.79     21.22 o 
   4  21   1       12.86       12.41      3.31 o 
   5  21   1       14.22       21.70      5.42 o 
   6  21   1        1.95        3.73      4.01 o 
   7  21   1        0.86        7.76      3.17 o 
  -8  22   1       49.02       46.03      9.44 o 
  -7  22   1       24.99       16.16      3.86 o 
  -6  22   1        1.75        2.38      2.49 o 
  -5  22   1       16.04       13.98      3.00 o 
  -4  22   1       11.18        9.85      2.89 o 
  -3  22   1      242.84      264.77     11.09 o 
  -2  22   1       48.70       36.83      5.19 o 
  -1  22   1      255.48      264.81      7.78 o 
   0  22   1        1.58        3.57      1.55 o 
   1  22   1       24.93       40.63      5.08 o 
   2  22   1       12.41        7.50      1.97 o 
   3  22   1      184.49      161.66      7.19 o 
   4  22   1     1074.71     1133.99     33.24 o 
   5  22   1       67.07       52.43      9.68 o 
   6  22   1        0.01        1.66      2.49 o 
   7  22   1       44.27       32.89      9.83 o 
  -8  23   1       15.42       18.88      5.50 o 
  -7  23   1        2.13        3.70      3.17 o 
  -6  23   1        4.77        6.95      2.44 o 
  -5  23   1       98.25       82.80      5.90 o 
  -4  23   1      584.09      589.75     18.74 o 
  -3  23   1        7.49        4.28      2.21 o 
  -2  23   1      109.28      112.32     12.94 o 
  -1  23   1       80.17       85.07      4.11 o 
   0  23   1      973.88     1014.88     26.51 o 
   1  23   1       63.40       57.68      4.27 o 
   2  23   1      164.72      146.01      6.42 o 
   3  23   1        0.00        3.05      2.44 o 
   4  23   1       12.97        8.94      2.85 o 
   5  23   1       60.43       70.96      6.14 o 
   6  23   1        1.51        5.79      2.88 o 
   7  23   1        7.98       11.72      4.03 o 
  -7  24   1      114.24       93.13     11.32 o 
  -6  24   1        3.12        5.09      1.96 o 
  -5  24   1        2.01        3.08      2.70 o 
  -4  24   1       34.39       48.54      9.18 o 
  -3  24   1       26.74       24.19      4.04 o 
  -2  24   1      764.20      719.84     23.04 o 
  -1  24   1       44.25       42.66      3.52 o 
   0  24   1      164.43      152.82      7.58 o 
   1  24   1       69.81       75.91      3.52 o 
   2  24   1      197.33      180.78      5.28 o 
   3  24   1      234.91      269.08     13.86 o 
   4  24   1      717.05      751.78     29.25 o 
   5  24   1        2.07        2.50      1.62 o 
   6  24   1      197.22      207.05      9.01 o 
   7  24   1        5.40        6.21      4.68 o 
  -7  25   1      192.69      232.93     16.70 o 
  -6  25   1       22.04       19.67      4.44 o 
  -5  25   1        3.67        4.96      2.76 o 
  -4  25   1       63.78       63.54      7.95 o 
  -3  25   1       88.69       82.70     15.53 o 
  -2  25   1      671.34      653.39     25.71 o 
  -1  25   1       15.36       12.80      2.54 o 
   0  25   1       80.98       92.87      8.36 o 
   1  25   1      263.68      254.39      6.91 o 
   2  25   1       47.81       53.62      6.51 o 
   3  25   1      328.17      329.59     14.73 o 
   4  25   1      119.14       78.75     14.03 o 
   5  25   1        9.38        8.83      2.53 o 
   6  25   1      119.07      130.81     11.73 o 
  -7  26   1        8.74        8.20      2.95 o 
  -6  26   1        0.44        3.68      1.62 o 
  -5  26   1        1.23        5.71      2.81 o 
  -4  26   1       54.18       45.42      9.29 o 
  -3  26   1       98.29       81.30     11.53 o 
  -2  26   1      447.10      463.66     16.81 o 
  -1  26   1      205.10      196.10      9.52 o 
   0  26   1      151.91      138.93      7.57 o 
   1  26   1        0.04        3.18      1.95 o 
   2  26   1       30.28       34.52      6.26 o 
   3  26   1        2.34        3.83      2.65 o 
   4  26   1      200.11      197.84      9.52 o 
   5  26   1      344.72      380.62     20.25 o 
   6  26   1      110.49      129.10     12.43 o 
  -6  27   1        9.02       11.85      3.45 o 
  -5  27   1        3.03        3.50      2.43 o 
  -4  27   1        3.03        3.68      2.65 o 
  -3  27   1       50.68       51.67      9.20 o 
  -2  27   1       39.96       41.61      7.51 o 
  -1  27   1      130.39      133.59      6.17 o 
   0  27   1      139.36      143.00      7.61 o 
   1  27   1        5.24        4.86      1.94 o 
   2  27   1       76.07       60.43      9.64 o 
   3  27   1        0.95        5.00      1.96 o 
   4  27   1        9.13        8.77      3.17 o 
   5  27   1        7.40        6.20      2.41 o 
   6  27   1       57.73       47.26     10.51 o 
  -6  28   1       82.64       66.22     18.11 o 
  -5  28   1       30.87       25.97      7.35 o 
  -4  28   1        5.14        6.71      2.53 o 
  -3  28   1        4.05        3.74      2.38 o 
  -2  28   1       19.13       16.26      5.56 o 
  -1  28   1       58.76       53.83      9.78 o 
   0  28   1       13.68        7.50      4.04 o 
   1  28   1      261.49      229.39     10.61 o 
   2  28   1       61.88       53.19     13.39 o 
   3  28   1       82.22       82.84      6.26 o 
   4  28   1      521.19      531.35     21.99 o 
   5  28   1      121.55      122.11     14.65 o 
  -6  29   1       25.39       14.03      4.71 o 
  -5  29   1        1.48        5.34      1.74 o 
  -4  29   1       34.56       29.01      6.98 o 
  -3  29   1        2.71        3.03      3.62 o 
  -2  29   1       46.31       56.08      9.14 o 
  -1  29   1       46.18       46.05      7.42 o 
   0  29   1      251.97      245.00     13.25 o 
   1  29   1       29.13       18.78      6.49 o 
   2  29   1       97.15      114.98      8.53 o 
   3  29   1       41.73       33.85      5.92 o 
   4  29   1       14.29       13.64      4.58 o 
   5  29   1        0.83        1.40      2.50 o 
  -5  30   1        0.21        3.17      2.82 o 
  -4  30   1       50.76       41.58      9.39 o 
  -3  30   1       99.64      112.46     11.11 o 
  -2  30   1       61.97       85.88     10.24 o 
  -1  30   1      226.80      234.97     11.44 o 
   0  30   1      395.31      403.98     17.74 o 
   1  30   1        6.96        6.09      2.92 o 
   2  30   1      142.26      144.10      8.85 o 
   3  30   1       88.90       68.45     12.64 o 
   4  30   1        0.57        2.34      2.43 o 
  -5  31   1        0.70       -0.35      4.04 o 
  -4  31   1      117.17      160.88     24.79 o 
  -3  31   1       12.68       11.08      3.55 o 
  -2  31   1       58.68       50.61     13.39 o 
  -1  31   1      136.62      128.44      9.36 o 
   0  31   1       20.91       15.18      4.65 o 
   1  31   1       28.32       18.27      7.50 o 
   2  31   1        6.93        5.01      3.29 o 
   3  31   1       20.94       16.10      4.27 o 
   4  31   1      152.90      156.23     12.50 o 
  -4  32   1        9.56        9.10      4.56 o 
  -3  32   1        0.17        4.58      2.46 o 
  -2  32   1      141.40      133.33      9.89 o 
  -1  32   1       42.75       33.35      7.38 o 
   0  32   1       26.36       17.99      6.74 o 
   1  32   1        1.44        4.11      2.70 o 
   2  32   1       15.17       18.87      4.53 o 
   3  32   1        8.76        8.13      2.61 o 
  -3  33   1        5.74        3.50      3.03 o 
  -2  33   1       29.33       16.27      5.12 o 
  -1  33   1       32.47       19.61      6.76 o 
   0  33   1        0.14        4.30      3.23 o 
   1  33   1        1.16        6.42      6.85 o 
   2  33   1      199.42      246.44     18.78 o 
   3  33   1       20.53       15.00      4.20 o 
  -2  34   1      102.05       91.24     14.21 o 
  -1  34   1       30.54       25.82      6.64 o 
   0  34   1       28.26       23.41      6.55 o 
   1  34   1        1.74        0.55      4.40 o 
   2  34   1        4.83        3.48      5.24 o 
 -10   0   2      200.75      203.16     19.98 o 
  -9   0   2      183.85      173.00     10.54 o 
  -8   0   2       12.89        9.28      2.94 o 
  -7   0   2        3.38        2.27      1.89 o 
  -6   0   2       13.00       22.64      3.89 o 
  -5   0   2        0.67        0.63      1.87 o 
  -4   0   2      824.73      731.61     15.57 o 
  -3   0   2      838.19      909.12     24.86 o 
  -2   0   2      396.76      448.98     10.55 o 
  -1   0   2       84.45       64.59      2.40 o 
   0   0   2      553.11      507.37     10.15 o 
   3   0   2      146.23      121.56      2.27 o 
   4   0   2      983.33     1011.14     26.78 o 
   5   0   2      128.31      123.59      9.03 o 
   6   0   2      809.93      785.28     30.73 o 
   7   0   2       51.03       46.32     11.69 o 
   8   0   2      111.05      118.48     20.77 o 
   9   0   2       20.79       17.09      4.56 o 
 -10   1   2       43.20       30.56      9.54 o 
  -9   1   2       14.13       10.12      2.50 o 
  -8   1   2        0.22        1.74      1.70 o 
  -7   1   2       42.97       45.23      3.71 o 
  -6   1   2       71.91       83.13      4.77 o 
  -5   1   2      122.32      127.75      4.07 o 
  -4   1   2     1513.73     1642.03     18.11 o 
  -3   1   2      339.43      311.29      5.27 o 
  -2   1   2      862.36      830.28     14.14 o 
  -1   1   2      672.41      592.17      8.32 o 
   0   1   2     4381.92     3821.09     35.54 o 
   1   1   2    15463.95    15004.25    141.70 o 
   2   1   2     2552.68     2293.75     30.43 o 
   3   1   2     3036.48     2821.92     42.44 o 
   4   1   2        7.62        7.71      1.73 o 
   5   1   2      156.75      151.48      6.13 o 
   6   1   2       27.25       26.62      3.88 o 
   7   1   2       16.25       12.99      2.75 o 
   8   1   2        1.87        2.58      2.69 o 
   9   1   2       19.51       15.21      4.11 o 
 -10   2   2      204.91      203.48     13.91 o 
  -9   2   2       28.02       18.74      4.97 o 
  -8   2   2        1.56        3.59      1.35 o 
  -7   2   2      182.20      198.80      5.80 o 
  -6   2   2       30.62       37.56      4.10 o 
  -5   2   2      458.18      454.01      6.40 o 
  -4   2   2       53.29       52.43      2.12 o 
  -3   2   2        0.48        2.77      1.22 o 
  -2   2   2    12964.48    13050.96    179.53 o 
  -1   2   2      558.25      557.55      7.89 o 
   0   2   2        3.04        6.13      0.83 o 
   1   2   2     3524.22     3098.51     38.07 o 
   2   2   2        5.90        7.28      0.91 o 
   3   2   2     4923.28     4859.77     57.51 o 
   4   2   2      477.00      477.86      9.29 o 
   5   2   2       27.89       33.33      4.39 o 
   6   2   2      343.94      350.26     12.61 o 
   7   2   2      152.44      150.19      9.64 o 
   8   2   2       37.27       25.62      4.71 o 
   9   2   2        8.10        8.04      2.80 o 
 -10   3   2       76.62       23.87     22.57 o 
  -9   3   2       19.72       15.35      2.89 o 
  -8   3   2       56.42       55.41      5.27 o 
  -7   3   2      241.58      236.46      7.63 o 
  -6   3   2     1321.20     1374.98     24.01 o 
  -5   3   2       58.95       63.60      2.41 o 
  -4   3   2      103.89       88.91      2.21 o 
  -3   3   2      199.39      181.17      4.45 o 
  -2   3   2    17518.90    18698.58    135.42 o 
  -1   3   2      689.82      642.99      9.30 o 
   0   3   2      525.06      485.96      6.95 o 
   1   3   2      782.96      762.47     10.74 o 
   2   3   2     2760.31     2705.29     17.00 o 
   3   3   2       75.01       85.56      2.96 o 
   4   3   2       12.07       20.05      3.12 o 
   5   3   2        4.97        5.68      2.64 o 
   6   3   2      501.05      481.70     17.50 o 
   7   3   2       71.41       61.57      9.00 o 
   8   3   2      283.20      308.98     12.81 o 
   9   3   2       20.72       11.38      2.66 o 
 -10   4   2      162.18      162.48     12.10 o 
  -9   4   2       98.84       99.28      6.28 o 
  -8   4   2      188.95      192.74      6.58 o 
  -7   4   2       10.25       14.51      2.43 o 
  -6   4   2      540.64      577.65     11.05 o 
  -5   4   2      992.87     1046.19     17.25 o 
  -4   4   2      578.90      595.28     15.13 o 
  -3   4   2     3323.29     3325.40     61.38 o 
  -2   4   2     8084.62     7725.59     68.01 o 
  -1   4   2     4096.22     3824.77     22.83 o 
   0   4   2       63.37       60.94      1.82 o 
   1   4   2      322.66      287.96      4.69 o 
   2   4   2      194.03      200.70      4.62 o 
   3   4   2      664.25      802.30      9.69 o 
   4   4   2       11.82       13.02      1.73 o 
   5   4   2        1.98        5.55      1.50 o 
   6   4   2      695.30      694.85     19.08 o 
   7   4   2      507.58      530.19     19.15 o 
   8   4   2      101.61       81.59     10.07 o 
   9   4   2       15.39       12.79      3.74 o 
 -10   5   2       55.91       38.02     11.68 o 
  -9   5   2      148.42      185.09     21.59 o 
  -8   5   2      228.91      210.76      7.86 o 
  -7   5   2      115.18      111.06      4.00 o 
  -6   5   2      327.40      358.76      7.47 o 
  -5   5   2     1487.21     1559.38     25.10 o 
  -4   5   2      314.47      350.13      5.90 o 
  -3   5   2     1301.27     1184.90     14.75 o 
  -2   5   2    13569.78    14351.08    161.95 o 
  -1   5   2       65.70       39.60      1.24 o 
   0   5   2     7305.02     6674.24     80.25 o 
   1   5   2      756.67      739.02     10.52 o 
   2   5   2     4975.47     4809.77     56.67 o 
   3   5   2      695.56      625.17      9.69 o 
   4   5   2      150.69      154.64      3.63 o 
   5   5   2       43.78       43.86      5.17 o 
   6   5   2       73.94       65.24      8.51 o 
   7   5   2       32.75       14.52      8.32 o 
   8   5   2      150.42      140.95      7.60 o 
   9   5   2       94.52       65.29     16.74 o 
 -10   6   2       46.62       20.98      8.83 o 
  -9   6   2      146.44      169.66     11.79 o 
  -8   6   2      556.40      575.98     19.15 o 
  -7   6   2       68.81       67.03      5.04 o 
  -6   6   2       93.50      112.00      4.59 o 
  -5   6   2        0.30        4.28      1.89 o 
  -4   6   2     3932.16     3877.20     36.49 o 
  -3   6   2      103.67      114.66      2.18 o 
  -2   6   2     5086.09     4807.68     66.42 o 
  -1   6   2      297.77      259.84      4.04 o 
   0   6   2     1421.57     1228.01     12.76 o 
   1   6   2    10233.25    10112.57    113.75 o 
   2   6   2       19.63       20.30      2.10 o 
   3   6   2       77.65       62.81      3.31 o 
   4   6   2       13.84       13.96      2.13 o 
   5   6   2       10.39       10.86      2.22 o 
   6   6   2      171.78      163.68      7.38 o 
   7   6   2       34.00       26.73      4.52 o 
   8   6   2       63.17       47.86      7.80 o 
   9   6   2        6.85        3.40      2.05 o 
 -10   7   2        0.64        4.88      2.51 o 
  -9   7   2      619.58      629.51     23.55 o 
  -8   7   2      810.93      844.35     24.77 o 
  -7   7   2        4.02        8.57      1.98 o 
  -6   7   2      439.17      424.43      8.17 o 
  -5   7   2        0.02        5.71      2.40 o 
  -4   7   2       12.83       19.44      3.39 o 
  -3   7   2     2743.40     2628.62     28.09 o 
  -2   7   2      195.01      196.19      4.31 o 
  -1   7   2     1737.04     1543.10     16.73 o 
   0   7   2      820.15      732.13     10.51 o 
   1   7   2     1022.61      928.37     13.93 o 
   2   7   2     6059.37     5680.13     50.83 o 
   3   7   2       51.08       60.25      1.63 o 
   4   7   2      859.98      888.24     12.12 o 
   5   7   2       34.52       43.21      5.46 o 
   6   7   2      176.94      163.38      7.91 o 
   7   7   2      107.31      106.25      6.19 o 
   8   7   2      165.75      164.16     11.55 o 
   9   7   2       44.51       24.61      8.23 o 
 -10   8   2      134.54      141.65     15.58 o 
  -9   8   2      263.07      238.02      9.82 o 
  -8   8   2      424.28      426.96     19.09 o 
  -7   8   2       67.42       65.01      5.54 o 
  -6   8   2       49.91       42.72      3.43 o 
  -5   8   2      241.72      250.07      6.48 o 
  -4   8   2        1.34        7.24      1.17 o 
  -3   8   2     3370.98     3510.12     52.98 o 
  -2   8   2     1128.03     1066.98     36.39 o 
  -1   8   2       10.26        4.24      0.69 o 
   0   8   2      102.72      128.22      2.73 o 
   1   8   2      303.94      292.45      4.73 o 
   2   8   2       92.92       74.06      4.03 o 
   3   8   2      553.90      598.45     10.11 o 
   4   8   2       86.48       81.41      4.37 o 
   5   8   2      102.72      100.92      4.83 o 
   6   8   2      598.10      572.27     15.13 o 
   7   8   2      612.65      598.88     12.02 o 
   8   8   2       75.70       55.65      9.97 o 
   9   8   2        0.28        3.84      3.63 o 
 -10   9   2       24.79        9.90      4.44 o 
  -9   9   2       25.12       20.66      3.76 o 
  -8   9   2      225.27      211.12      9.57 o 
  -7   9   2       13.54       14.89      2.75 o 
  -6   9   2       76.69       81.76      4.05 o 
  -5   9   2      222.27      207.42      4.85 o 
  -4   9   2      170.37      218.11      5.03 o 
  -3   9   2     1406.29     1454.07     28.95 o 
  -2   9   2        0.03        2.56      2.43 o 
  -1   9   2      488.36      598.39      8.73 o 
   0   9   2      444.78      410.65      6.50 o 
   1   9   2        0.31        3.32      0.71 o 
   2   9   2     1363.45     1513.08     12.06 o 
   3   9   2      655.15      742.02     12.79 o 
   4   9   2        7.38        7.66      1.61 o 
   5   9   2       99.82       84.82      3.72 o 
   6   9   2      115.10      101.36      5.10 o 
   7   9   2      425.70      442.09     21.80 o 
   8   9   2      188.42      204.51     13.36 o 
   9   9   2        6.61        8.48      8.38 o 
 -10  10   2       35.29       20.77      5.13 o 
  -9  10   2        3.25        5.63      1.98 o 
  -8  10   2      615.43      618.37     14.89 o 
  -7  10   2       92.87       96.66      5.14 o 
  -6  10   2        0.02        1.57      1.03 o 
  -5  10   2     1673.16     1700.16     24.30 o 
  -4  10   2       38.86       27.48      2.95 o 
  -3  10   2      282.52      276.12      6.37 o 
  -2  10   2      126.63      105.19      3.26 o 
  -1  10   2      258.66      285.88      4.58 o 
   0  10   2     1655.55     1613.62     18.80 o 
   1  10   2        1.29        1.14      0.90 o 
   2  10   2      170.37      171.88      2.97 o 
   3  10   2      716.09      754.77     16.38 o 
   4  10   2       31.00       32.26      2.51 o 
   5  10   2       20.14       21.98      2.57 o 
   6  10   2      236.42      236.04      9.87 o 
   7  10   2       49.40       38.68      7.26 o 
   8  10   2       50.63       53.97     12.97 o 
   9  10   2       33.73       17.75      6.80 o 
 -10  11   2      274.76      281.21     20.66 o 
  -9  11   2      121.18      113.32     11.18 o 
  -8  11   2      296.21      292.48     14.91 o 
  -7  11   2      164.65      159.52      7.13 o 
  -6  11   2       66.13       66.53      5.17 o 
  -5  11   2      800.70      839.45     21.61 o 
  -4  11   2     1150.35     1213.20     25.03 o 
  -3  11   2     6633.68     6941.33     52.76 o 
  -2  11   2       35.91       31.40      1.97 o 
  -1  11   2      195.64      211.02      4.33 o 
   0  11   2      777.92      808.06     17.52 o 
   1  11   2     1021.38     1089.78     14.02 o 
   2  11   2     1222.69     1178.08     18.60 o 
   3  11   2       30.76       30.23      2.87 o 
   4  11   2      249.73      268.40      7.35 o 
   5  11   2       37.36       34.87      5.06 o 
   6  11   2        4.18        6.60      2.60 o 
   7  11   2       36.41       37.85      7.77 o 
   8  11   2        2.08        8.69      4.06 o 
 -10  12   2       35.29       31.10      8.45 o 
  -9  12   2        1.48        4.04      1.92 o 
  -8  12   2        6.80        6.95      2.73 o 
  -7  12   2     1048.47     1121.68     32.67 o 
  -6  12   2        6.16        4.61      1.24 o 
  -5  12   2        1.71        4.40      1.67 o 
  -4  12   2     1488.05     1515.27     25.91 o 
  -3  12   2      217.01      251.45      7.31 o 
  -2  12   2     4821.68     5128.48     56.26 o 
  -1  12   2     1846.66     1910.05     15.71 o 
   0  12   2      224.65      276.64      4.89 o 
   1  12   2      882.80      941.45     17.55 o 
   2  12   2       35.99       48.85      4.41 o 
   3  12   2       13.71       12.85      2.93 o 
   4  12   2      134.28      113.48      3.35 o 
   5  12   2      143.87      140.47      6.92 o 
   6  12   2       37.22       28.98      5.96 o 
   7  12   2        4.01        8.24      2.33 o 
   8  12   2       38.17       35.57     12.93 o 
 -10  13   2       79.70       42.11     16.50 o 
  -9  13   2        0.00        3.44      1.95 o 
  -8  13   2       13.13       15.59      2.98 o 
  -7  13   2       74.91       64.99     10.84 o 
  -6  13   2       26.79       30.27      3.43 o 
  -5  13   2      303.82      317.44      6.84 o 
  -4  13   2      101.32      119.90      5.60 o 
  -3  13   2      621.62      548.02      9.72 o 
  -2  13   2      102.19       78.66      2.89 o 
  -1  13   2      274.50      293.70      7.68 o 
   0  13   2     1608.13     1507.83     18.55 o 
   1  13   2       17.59       19.23      2.77 o 
   2  13   2      298.10      286.11      6.83 o 
   3  13   2      118.81      140.93      4.72 o 
   4  13   2      627.87      704.81     10.29 o 
   5  13   2      362.94      378.34     13.37 o 
   6  13   2      119.28      124.32      7.46 o 
   7  13   2      204.75      209.58     15.28 o 
   8  13   2        5.23        5.83      4.98 o 
  -9  14   2       56.13       39.80      7.05 o 
  -8  14   2        0.42        3.54      1.45 o 
  -7  14   2      455.49      473.44     13.32 o 
  -6  14   2      110.97      107.51      4.94 o 
  -5  14   2        8.52        8.82      1.95 o 
  -4  14   2      525.38      549.65     11.53 o 
  -3  14   2      368.36      360.22      7.12 o 
  -2  14   2      860.00      977.33     19.38 o 
  -1  14   2        1.55        1.65      0.64 o 
   0  14   2      913.02      895.03     14.58 o 
   1  14   2      141.03      150.55      5.38 o 
   2  14   2        0.32        3.77      1.21 o 
   3  14   2     1028.24     1057.79     19.64 o 
   4  14   2        1.36        0.96      1.74 o 
   5  14   2       35.95       33.72      5.31 o 
   6  14   2       44.03       48.75      9.56 o 
   7  14   2       18.30       16.98      4.83 o 
   8  14   2      185.92      187.88     13.36 o 
  -9  15   2        4.12        8.49      2.53 o 
  -8  15   2       19.28       12.74      3.18 o 
  -7  15   2        0.00        2.02      1.77 o 
  -6  15   2      145.65      162.72      7.89 o 
  -5  15   2      441.97      488.64      7.85 o 
  -4  15   2       71.31       67.62      9.44 o 
  -3  15   2        2.05        2.38      0.84 o 
  -2  15   2      419.57      415.52      8.50 o 
  -1  15   2      170.11      137.71      4.03 o 
   0  15   2        7.20        6.26      1.11 o 
   1  15   2      186.27      182.66      4.91 o 
   2  15   2      130.79      130.38      3.92 o 
   3  15   2      556.73      526.58      8.56 o 
   4  15   2      131.17      112.12      3.61 o 
   5  15   2       27.37       22.84      5.33 o 
   6  15   2      497.72      491.64     13.50 o 
   7  15   2        3.01        1.51      4.56 o 
   8  15   2        4.50        1.39      5.99 o 
  -9  16   2      189.51      203.71     11.21 o 
  -8  16   2        0.34        4.73      1.44 o 
  -7  16   2        3.73        6.41      3.03 o 
  -6  16   2        4.84        2.93      1.94 o 
  -5  16   2       79.44       77.98      9.63 o 
  -4  16   2      661.17      685.55     14.82 o 
  -3  16   2      950.68      984.87     25.70 o 
  -2  16   2      858.22      785.57     12.39 o 
  -1  16   2      596.24      626.52     10.49 o 
   0  16   2        3.63        8.39      1.34 o 
   1  16   2       10.11        6.44      1.56 o 
   2  16   2        0.01        0.91      1.51 o 
   3  16   2       24.20       30.58      4.45 o 
   4  16   2      126.00      124.03      3.49 o 
   5  16   2       73.90       70.59      5.24 o 
   6  16   2      122.89      135.90     24.54 o 
   7  16   2       15.21       10.87      6.09 o 
   8  16   2       79.90       70.76     20.19 o 
  -9  17   2       34.88       40.57      8.34 o 
  -8  17   2       27.11       30.31      6.57 o 
  -7  17   2       98.95      119.43      7.14 o 
  -6  17   2       70.51       59.95      7.94 o 
  -5  17   2      161.87      157.04     11.42 o 
  -4  17   2      252.49      252.06      4.84 o 
  -3  17   2        0.58        2.08      1.60 o 
  -2  17   2     2431.24     2463.20     31.24 o 
  -1  17   2      712.19      733.71     12.13 o 
   0  17   2      410.58      424.72     12.74 o 
   1  17   2      747.25      780.69     16.35 o 
   2  17   2      105.04      115.43      4.43 o 
   3  17   2      232.38      216.07      9.56 o 
   4  17   2       15.28       17.60      3.41 o 
   5  17   2       97.46      114.81      7.47 o 
   6  17   2       19.61       22.06      7.07 o 
   7  17   2       43.37       35.71     11.77 o 
   8  17   2        1.62        4.68      5.36 o 
  -9  18   2       15.35       16.36      6.04 o 
  -8  18   2        2.59        4.55      2.58 o 
  -7  18   2       16.32        6.65      2.09 o 
  -6  18   2      101.17      106.78     15.40 o 
  -5  18   2       54.92       59.01      7.93 o 
  -4  18   2       12.98       13.62      2.36 o 
  -3  18   2       30.46       27.86      4.08 o 
  -2  18   2       13.77       15.74      2.53 o 
  -1  18   2        3.01        1.62      1.30 o 
   0  18   2      465.94      499.43     10.25 o 
   1  18   2       51.70       47.37      7.69 o 
   2  18   2      261.94      257.03      4.79 o 
   3  18   2        0.04        2.21      1.61 o 
   4  18   2        1.46        3.81      1.05 o 
   5  18   2       86.19       66.84     11.14 o 
   6  18   2        2.05        6.91      2.95 o 
   7  18   2        9.10        5.61      3.98 o 
   8  18   2       38.47       32.51      8.70 o 
  -9  19   2        0.04        2.71      2.83 o 
  -8  19   2        8.28       10.25      2.81 o 
  -7  19   2      253.10      253.25     10.78 o 
  -6  19   2      298.26      303.78     13.83 o 
  -5  19   2      184.43      194.89      8.84 o 
  -4  19   2        0.15        2.84      1.47 o 
  -3  19   2      876.81      846.75     13.94 o 
  -2  19   2       18.95       10.04      1.95 o 
  -1  19   2      571.29      558.56     13.83 o 
   0  19   2      648.57      643.73     15.27 o 
   1  19   2      205.40      185.33      4.38 o 
   2  19   2      163.40      161.59      7.03 o 
   3  19   2      697.13      595.00     14.58 o 
   4  19   2      484.21      499.07     17.34 o 
   5  19   2        0.04        2.28      1.55 o 
   6  19   2        1.96        5.15      4.47 o 
   7  19   2      417.52      473.51     34.16 o 
  -8  20   2        0.12        2.78      2.41 o 
  -7  20   2        8.67        9.51      3.97 o 
  -6  20   2        0.21        3.64      2.36 o 
  -5  20   2        4.25        4.88      2.40 o 
  -4  20   2      148.95      176.05      7.08 o 
  -3  20   2       56.28       64.26      3.04 o 
  -2  20   2      389.59      382.78     11.87 o 
  -1  20   2        6.78        3.86      1.48 o 
   0  20   2       91.58       87.46      3.59 o 
   1  20   2      122.72      141.68      5.67 o 
   2  20   2       89.67       83.62      4.18 o 
   3  20   2      786.77      764.94     30.06 o 
   4  20   2      227.39      232.86      6.53 o 
   5  20   2        1.10        5.20      2.91 o 
   6  20   2       62.66       60.25     19.59 o 
   7  20   2      123.02      102.50     32.41 o 
  -8  21   2      138.84      132.38      9.08 o 
  -7  21   2       11.87        8.98      2.82 o 
  -6  21   2       19.96       16.90      3.47 o 
  -5  21   2      132.80      126.86      8.28 o 
  -4  21   2       52.69       45.10      8.14 o 
  -3  21   2      432.60      424.53     13.29 o 
  -2  21   2      241.07      216.91      6.75 o 
  -1  21   2     1377.77     1422.52     27.74 o 
   0  21   2      159.28      155.23      4.74 o 
   1  21   2     1107.23     1081.50     20.67 o 
   2  21   2     2455.33     2540.91     57.64 o 
   3  21   2     1163.58     1143.42     25.18 o 
   4  21   2      514.08      507.68     13.86 o 
   5  21   2       47.16       40.13      9.29 o 
   6  21   2       22.02       18.51      8.68 o 
   7  21   2      334.94      414.52     38.34 o 
  -8  22   2       18.23       12.87      3.82 o 
  -7  22   2        4.44        5.55      2.52 o 
  -6  22   2       75.42       65.35     10.87 o 
  -5  22   2       30.66       16.22      4.00 o 
  -4  22   2      192.21      186.13      5.55 o 
  -3  22   2       50.52       47.14      5.18 o 
  -2  22   2      948.94      941.28     25.15 o 
  -1  22   2       44.34       41.99      3.51 o 
   0  22   2        4.84        5.02      1.52 o 
   1  22   2      374.03      434.52     14.29 o 
   2  22   2      709.80      781.47     29.18 o 
   3  22   2       96.28       75.42      8.42 o 
   4  22   2       94.24      107.71      7.46 o 
   5  22   2      139.71      156.45     13.41 o 
   6  22   2       62.09       55.46     18.57 o 
   7  22   2        9.32       11.58      4.08 o 
  -8  23   2        5.76        3.87      2.73 o 
  -7  23   2       17.74       16.38      5.24 o 
  -6  23   2      116.86      122.93      6.08 o 
  -5  23   2       39.22       44.66      8.72 o 
  -4  23   2        0.86        4.46      2.49 o 
  -3  23   2       43.52       43.28      7.87 o 
  -2  23   2      493.91      483.50     16.88 o 
  -1  23   2      112.07      121.62      5.30 o 
   0  23   2      658.12      706.19     18.14 o 
   1  23   2      137.69      144.47      7.25 o 
   2  23   2       52.14       55.98      6.54 o 
   3  23   2        8.98        6.24      2.43 o 
   4  23   2       17.64       11.38      2.97 o 
   5  23   2       15.77       11.71      8.55 o 
   6  23   2       30.65       21.14      8.61 o 
  -8  24   2      134.90      145.13     10.54 o 
  -7  24   2        8.94        4.63      2.44 o 
  -6  24   2      113.09      130.53     12.67 o 
  -5  24   2      200.63      211.71     10.41 o 
  -4  24   2       21.00       27.46      4.23 o 
  -3  24   2        0.01        3.36      2.48 o 
  -2  24   2      445.75      414.36     11.54 o 
  -1  24   2       38.26       25.98      6.85 o 
   0  24   2      457.60      450.34     16.73 o 
   1  24   2       10.93        6.36      3.19 o 
   2  24   2       99.03       84.67      5.74 o 
   3  24   2      301.27      294.77      7.43 o 
   4  24   2      411.35      455.23     19.42 o 
   5  24   2        5.52        6.51      2.68 o 
   6  24   2      178.40      164.63     15.24 o 
  -7  25   2       73.69       62.03     12.46 o 
  -6  25   2        2.46        3.54      2.43 o 
  -5  25   2      245.70      247.65     13.36 o 
  -4  25   2      122.93       95.31     10.40 o 
  -3  25   2       12.32        8.74      3.74 o 
  -2  25   2      130.27      108.42     17.37 o 
  -1  25   2      826.09      795.61     30.53 o 
   0  25   2       43.57       43.93      6.27 o 
   1  25   2     2411.34     2633.41     52.00 o 
   2  25   2     2780.20     3037.55     34.34 o 
   3  25   2       85.61       92.37      6.36 o 
   4  25   2       63.93       60.98     10.06 o 
   5  25   2        0.01        0.52      3.10 o 
   6  25   2       94.44       87.62     16.06 o 
  -7  26   2        3.32       -0.84      3.66 o 
  -6  26   2        8.89       14.58      4.48 o 
  -5  26   2      109.25       98.94     20.32 o 
  -4  26   2      236.54      277.61     14.94 o 
  -3  26   2       39.15       33.32      5.88 o 
  -2  26   2      762.09      738.82     30.55 o 
  -1  26   2      502.43      528.27     18.88 o 
   0  26   2       17.37       11.55      2.75 o 
   1  26   2       71.95       70.39     10.39 o 
   2  26   2      476.57      459.25     11.39 o 
   3  26   2      284.77      290.75     12.62 o 
   4  26   2       89.86       86.72     14.27 o 
   5  26   2       23.55       17.44      6.46 o 
   6  26   2       34.99       22.27      7.31 o 
  -7  27   2       52.43       69.17      8.35 o 
  -6  27   2       55.13       64.96      6.60 o 
  -5  27   2       32.01       22.76      7.04 o 
  -4  27   2      126.04      150.29     21.69 o 
  -3  27   2      141.06      160.18     10.92 o 
  -2  27   2      133.22      142.02      7.10 o 
  -1  27   2      338.53      322.00     16.73 o 
   0  27   2      326.35      346.81     10.99 o 
   1  27   2      112.08      111.33      5.94 o 
   2  27   2       16.88       12.78      4.09 o 
   3  27   2      441.81      495.68     18.22 o 
   4  27   2      253.37      255.65      9.32 o 
   5  27   2        9.37       10.80      3.55 o 
  -6  28   2        3.76        3.08      2.78 o 
  -5  28   2       67.12       88.91     16.02 o 
  -4  28   2      141.69      152.45     10.03 o 
  -3  28   2       99.72       92.68      7.18 o 
  -2  28   2       31.41       25.89      5.32 o 
  -1  28   2      126.22      109.19     17.94 o 
   0  28   2        4.58        5.08      3.95 o 
   1  28   2       52.58       62.08     11.54 o 
   2  28   2        3.26        2.50      1.95 o 
   3  28   2        8.38        5.80      2.12 o 
   4  28   2      444.39      475.98     28.22 o 
   5  28   2       72.03       83.77      7.98 o 
  -6  29   2        0.64        5.54      4.48 o 
  -5  29   2       77.33       69.47     18.08 o 
  -4  29   2        1.22        4.26      3.07 o 
  -3  29   2        4.23        3.52      2.44 o 
  -2  29   2       74.17       58.26     10.97 o 
  -1  29   2       81.24       93.79      8.09 o 
   0  29   2      117.21      116.50     11.02 o 
   1  29   2       45.91       50.36     12.87 o 
   2  29   2      240.54      225.50     13.36 o 
   3  29   2      147.20      138.60      5.25 o 
   4  29   2       25.76       21.65      5.49 o 
  -5  30   2        2.27        4.96      2.48 o 
  -4  30   2       40.82       33.83      8.75 o 
  -3  30   2      137.00      153.20     10.03 o 
  -2  30   2       56.92       55.69     12.06 o 
  -1  30   2       10.61       14.91      3.76 o 
   0  30   2        1.73        4.16      2.38 o 
   1  30   2       28.76       20.12      7.77 o 
   2  30   2       23.88       15.63      4.04 o 
   3  30   2       19.79       11.97      3.32 o 
   4  30   2       16.29       15.04      3.95 o 
  -5  31   2        7.24        2.65      3.58 o 
  -4  31   2       43.58       38.89      9.43 o 
  -3  31   2       92.90      118.53     12.86 o 
  -2  31   2      661.08      711.69     14.15 o 
  -1  31   2      204.87      222.37     11.98 o 
   0  31   2       29.40       20.13      4.62 o 
   1  31   2       12.56        4.74      3.75 o 
   2  31   2       21.17       21.94      5.96 o 
   3  31   2      215.24      259.53     18.60 o 
  -4  32   2       17.31       15.69      5.36 o 
  -3  32   2      416.84      460.96     25.91 o 
  -2  32   2      215.21      196.83     15.22 o 
  -1  32   2      187.38      217.49      8.96 o 
   0  32   2        1.17        5.29      2.53 o 
   1  32   2        0.74        4.39      2.94 o 
   2  32   2      237.95      287.35     20.98 o 
   3  32   2        3.08        6.46      3.15 o 
  -3  33   2      106.49       89.61     19.43 o 
  -2  33   2       91.51       87.93     14.40 o 
  -1  33   2       41.17       40.65      9.36 o 
   0  33   2       53.41       45.81     14.16 o 
   1  33   2        1.40        3.50      3.78 o 
   2  33   2       15.56       15.59      6.81 o 
  -2  34   2       65.68       64.66     12.34 o 
  -1  34   2       51.22       65.76     15.99 o 
   0  34   2       97.74       77.83     24.76 o 
   1  34   2       11.45       16.69      7.40 o 
 -10   1   3       20.93       18.70      6.06 o 
  -9   1   3       48.57       43.40      6.80 o 
  -8   1   3        7.04        7.07      2.00 o 
  -7   1   3        7.15        6.70      1.68 o 
  -6   1   3      207.27      222.26      6.55 o 
  -5   1   3      557.30      577.56      9.94 o 
  -4   1   3        0.56        1.54      0.82 o 
  -3   1   3      618.48      580.43     14.01 o 
  -2   1   3      604.00      566.85      8.43 o 
  -1   1   3       30.73       24.90      1.05 o 
   0   1   3      138.47      116.24      2.60 o 
   1   1   3      709.31      730.58     15.41 o 
   2   1   3      191.76      195.78      4.88 o 
   3   1   3     1351.06     1483.51     29.97 o 
   4   1   3        8.97        8.49      2.20 o 
   5   1   3       17.85       17.97      4.02 o 
   6   1   3      283.69      279.60      7.62 o 
   7   1   3       16.86       14.24      3.46 o 
   8   1   3       63.77       68.21      9.80 o 
 -10   2   3      213.60      205.50      8.48 o 
  -9   2   3        7.90        8.76      2.89 o 
  -8   2   3      614.69      630.23     20.81 o 
  -7   2   3      126.05      127.45      3.31 o 
  -6   2   3      343.04      339.01      8.01 o 
  -5   2   3        0.20        1.93      0.86 o 
  -4   2   3      554.39      576.90     11.17 o 
  -3   2   3        7.95        6.50      2.21 o 
  -2   2   3       23.18       30.87      1.95 o 
  -1   2   3     1750.14     1629.02     36.12 o 
   0   2   3      204.99      188.43      4.07 o 
   1   2   3     1973.53     1929.53     32.12 o 
   2   2   3      457.33      459.05      9.04 o 
   3   2   3     1159.32     1170.53     23.25 o 
   4   2   3     2277.74     2445.74     48.87 o 
   5   2   3      304.08      310.12     12.19 o 
   6   2   3      813.76      884.11     29.16 o 
   7   2   3      126.17      131.06      7.76 o 
   8   2   3        0.15        3.38      2.41 o 
 -10   3   3       11.58       11.05      2.75 o 
  -9   3   3      485.20      500.11     18.03 o 
  -8   3   3       86.87       85.40      6.49 o 
  -7   3   3      418.89      458.25     11.39 o 
  -6   3   3       38.11       44.89      5.44 o 
  -5   3   3      389.99      364.83      7.81 o 
  -4   3   3      338.62      323.38      5.58 o 
  -3   3   3        1.00        6.26      1.35 o 
  -2   3   3      837.30      955.43     18.49 o 
  -1   3   3     4724.11     4537.97     27.19 o 
   0   3   3      446.95      385.39      5.79 o 
   1   3   3       36.49       60.86      2.23 o 
   2   3   3      618.66      556.84      9.14 o 
   3   3   3        1.36        3.54      1.17 o 
   4   3   3      177.18      176.94     12.12 o 
   5   3   3      175.03      184.64      9.54 o 
   6   3   3      303.72      321.03     10.78 o 
   7   3   3        3.67        4.69      2.67 o 
   8   3   3       54.12       39.66      8.24 o 
 -10   4   3        4.78        2.92      2.68 o 
  -9   4   3       29.86       30.96      4.40 o 
  -8   4   3      267.81      291.45      6.72 o 
  -7   4   3      246.44      261.91      9.19 o 
  -6   4   3      151.14      162.70      5.13 o 
  -5   4   3       25.28       21.65      2.79 o 
  -4   4   3       78.80       85.07      2.85 o 
  -3   4   3    10177.45    10136.12     60.30 o 
  -2   4   3        4.30        2.62      0.89 o 
  -1   4   3      436.18      439.40      6.69 o 
   0   4   3        7.02        2.62      1.09 o 
   1   4   3     9779.01     9819.18     70.13 o 
   2   4   3     3387.45     3371.15     32.82 o 
   3   4   3     1861.80     1857.86     29.15 o 
   4   4   3      258.09      261.71      9.00 o 
   5   4   3      702.86      715.94     16.26 o 
   6   4   3      135.69      127.56      9.13 o 
   7   4   3        5.92        6.20      2.58 o 
   8   4   3       92.20       94.04     12.43 o 
 -10   5   3        4.89        5.91      2.17 o 
  -9   5   3       63.00       61.64      8.64 o 
  -8   5   3      207.93      204.53      5.96 o 
  -7   5   3       18.01       16.56      2.34 o 
  -6   5   3       53.13       43.67      4.02 o 
  -5   5   3      501.05      516.23     10.50 o 
  -4   5   3     1031.44     1015.96     13.12 o 
  -3   5   3     1682.48     1568.69     40.62 o 
  -2   5   3        0.96        3.13      0.71 o 
  -1   5   3      246.88      191.14      4.20 o 
   0   5   3     1506.23     1316.87     26.82 o 
   1   5   3      928.29     1026.47      8.12 o 
   2   5   3     3964.35     3910.24     26.82 o 
   3   5   3      151.19      168.67      7.06 o 
   4   5   3      182.89      184.04      6.95 o 
   5   5   3        7.16        4.99      1.78 o 
   6   5   3      507.06      522.08     18.40 o 
   7   5   3      105.40       96.89     10.41 o 
   8   5   3      258.24      277.94     10.85 o 
 -10   6   3       41.63       32.03      6.83 o 
  -9   6   3      295.53      300.12     11.08 o 
  -8   6   3       14.69       12.42      2.86 o 
  -7   6   3        1.83        4.66      1.30 o 
  -6   6   3       27.43       26.99      2.88 o 
  -5   6   3     3199.44     3261.90     40.61 o 
  -4   6   3     1000.25      982.90      9.64 o 
  -3   6   3      676.12      601.23     10.53 o 
  -2   6   3     1103.71     1120.05     16.60 o 
  -1   6   3      330.78      275.98      4.58 o 
   0   6   3      575.85      573.92      8.42 o 
   1   6   3       34.49       40.94      1.96 o 
   2   6   3     1006.84      997.61      9.90 o 
   3   6   3        1.12        1.29      0.73 o 
   4   6   3       98.42      101.50      6.87 o 
   5   6   3      220.81      216.15      8.12 o 
   6   6   3      111.79       90.93      6.34 o 
   7   6   3      162.53      160.71      7.49 o 
   8   6   3       26.10       25.75      7.04 o 
 -10   7   3       79.37       95.46      9.21 o 
  -9   7   3      475.24      493.79     17.92 o 
  -8   7   3      288.44      304.34     12.13 o 
  -7   7   3       19.72       19.03      2.73 o 
  -6   7   3      360.61      353.76      6.50 o 
  -5   7   3      621.23      690.18     10.70 o 
  -4   7   3     3674.28     3801.93    117.49 o 
  -3   7   3     1161.00     1268.95     19.48 o 
  -2   7   3        0.04        3.01      0.65 o 
  -1   7   3     9525.41     9623.69    113.81 o 
   0   7   3       47.55       31.20      1.63 o 
   2   7   3       96.89       84.14      2.48 o 
   3   7   3      588.01      619.44      8.83 o 
   4   7   3      161.32      156.97      6.62 o 
   5   7   3      195.14      169.86     12.23 o 
   6   7   3      326.46      282.08     19.77 o 
   7   7   3      179.12      187.87      7.04 o 
   8   7   3       33.44       15.22      7.18 o 
 -10   8   3      197.37      216.51      9.86 o 
  -9   8   3       65.16       62.08      8.80 o 
  -8   8   3      651.37      683.53     19.51 o 
  -7   8   3       14.29       17.94      2.59 o 
  -6   8   3       27.50       26.70      4.13 o 
  -5   8   3        0.01        0.69      0.76 o 
  -4   8   3     1162.51     1282.19     25.76 o 
  -3   8   3        2.34        4.62      1.78 o 
  -2   8   3      847.17      836.56     14.35 o 
  -1   8   3     1549.31     1565.54     18.89 o 
   0   8   3      489.06      601.82      8.91 o 
   1   8   3     7986.79     8156.13    101.26 o 
   2   8   3       89.40       63.22      3.30 o 
   3   8   3       88.14       80.07      3.16 o 
   4   8   3        6.44        7.10      2.10 o 
   5   8   3      113.65       97.97      4.44 o 
   6   8   3      361.29      364.80     14.99 o 
   7   8   3       48.95       38.72      9.44 o 
   8   8   3      323.45      356.68     16.54 o 
 -10   9   3      183.89      196.52     11.45 o 
  -9   9   3      218.87      235.08     10.45 o 
  -8   9   3        6.76       10.26      3.11 o 
  -7   9   3      124.27      116.22      4.87 o 
  -6   9   3        0.03        2.84      1.56 o 
  -5   9   3       22.50       33.67      4.22 o 
  -3   9   3      255.05      270.95      5.80 o 
  -2   9   3      482.75      510.82     10.29 o 
  -1   9   3      249.62      198.35      3.88 o 
   0   9   3     2389.90     2334.96     48.26 o 
   1   9   3      732.05      781.03     11.48 o 
   2   9   3     1814.73     1831.03     33.90 o 
   3   9   3      172.23      142.50      3.47 o 
   4   9   3      491.81      486.29      9.23 o 
   5   9   3      389.21      380.81     15.56 o 
   6   9   3      356.65      298.53     11.23 o 
   7   9   3      406.87      407.70     18.55 o 
   8   9   3      463.16      492.63     20.38 o 
 -10  10   3       16.70       10.39      2.83 o 
  -9  10   3        7.96        8.85      2.21 o 
  -8  10   3      602.50      651.29     12.61 o 
  -7  10   3       49.98       58.12      8.13 o 
  -6  10   3      290.58      294.84      7.45 o 
  -5  10   3     1482.56     1494.42     27.42 o 
  -4  10   3     2198.32     2325.52     42.69 o 
  -3  10   3        0.00        1.72      1.58 o 
  -2  10   3      104.49       93.16      2.00 o 
  -1  10   3       32.65       32.39      4.06 o 
   0  10   3      868.82      895.60     14.40 o 
   1  10   3     1490.59     1543.00     14.18 o 
   2  10   3     2122.05     2238.79     35.85 o 
   3  10   3      290.57      294.84      7.84 o 
   4  10   3      208.42      208.11      5.55 o 
   5  10   3       33.13       30.19      3.73 o 
   6  10   3     1343.85     1450.29     32.69 o 
   7  10   3      561.35      548.94     26.16 o 
   8  10   3       22.85       17.38      4.94 o 
 -10  11   3        0.52        2.88      2.25 o 
  -9  11   3      368.57      364.07     15.15 o 
  -8  11   3      141.02      145.39      6.00 o 
  -7  11   3        7.27        8.84      2.18 o 
  -6  11   3      596.95      623.83     21.34 o 
  -5  11   3       58.67       57.69      7.27 o 
  -4  11   3     1592.88     1634.37     25.69 o 
  -3  11   3       59.87       69.72      2.82 o 
  -2  11   3      705.86      717.39     10.68 o 
  -1  11   3        0.02        1.35      0.66 o 
   0  11   3      539.12      611.32      9.15 o 
   1  11   3      148.52      110.63      2.98 o 
   2  11   3       27.08       36.60      4.20 o 
   3  11   3      604.68      604.28     11.97 o 
   4  11   3     1706.17     1793.97     44.06 o 
   5  11   3        0.08        7.27      2.62 o 
   6  11   3      330.83      381.18     13.99 o 
   7  11   3      475.87      490.24     21.84 o 
   8  11   3       46.89       42.72     12.41 o 
 -10  12   3        3.84        5.61      1.88 o 
  -9  12   3        1.97        2.45      1.92 o 
  -8  12   3        4.55        5.90      1.86 o 
  -7  12   3       20.65       22.72      3.30 o 
  -6  12   3      245.93      234.47      8.22 o 
  -5  12   3      191.46      195.47      7.41 o 
  -4  12   3      252.75      278.76      6.72 o 
  -3  12   3      302.92      354.62      8.12 o 
  -2  12   3     1170.86     1150.36     18.63 o 
  -1  12   3        0.99        5.79      1.12 o 
   0  12   3      292.62      247.30      7.93 o 
   1  12   3     1894.95     1976.16     34.08 o 
   2  12   3      340.32      351.69      7.86 o 
   3  12   3       84.40       95.50      4.47 o 
   4  12   3      292.96      285.43      9.54 o 
   5  12   3      138.84      123.71      7.51 o 
   6  12   3       99.97       93.13     10.34 o 
   7  12   3        0.05        2.17      2.69 o 
   8  12   3       16.22       14.29      5.51 o 
 -10  13   3       33.77       27.48      6.06 o 
  -9  13   3        4.02        5.70      1.76 o 
  -8  13   3      309.43      327.83     13.08 o 
  -7  13   3       11.88       12.13      2.07 o 
  -6  13   3      586.62      592.61     15.04 o 
  -5  13   3     1228.31     1240.30     25.73 o 
  -4  13   3       25.50       17.81      3.89 o 
  -3  13   3        2.59        6.65      1.56 o 
  -2  13   3      839.76      805.56     13.54 o 
  -1  13   3     1680.32     1821.02     33.47 o 
   0  13   3     3363.56     3490.62    116.18 o 
   1  13   3        1.38        4.58      1.36 o 
   2  13   3        5.77        8.39      1.74 o 
   3  13   3       58.73       64.94      3.55 o 
   4  13   3        0.37        2.93      1.46 o 
   5  13   3       67.44       72.78      5.22 o 
   6  13   3       96.88       82.66     12.47 o 
   7  13   3       22.50       17.72      5.28 o 
   8  13   3      126.50      132.41     12.21 o 
 -10  14   3        2.05        2.13      1.52 o 
  -9  14   3        0.48        5.12      2.13 o 
  -8  14   3      189.07      217.62     10.02 o 
  -7  14   3        0.06        5.19      1.63 o 
  -6  14   3     1111.88     1142.73     35.51 o 
  -5  14   3      620.48      677.03     14.98 o 
  -4  14   3      322.08      315.90      7.62 o 
  -3  14   3     1119.28     1124.15     21.60 o 
  -2  14   3        0.06        1.82      0.72 o 
  -1  14   3       16.71       13.38      1.69 o 
   0  14   3       95.00      106.31      4.91 o 
   1  14   3      123.31      118.62      4.20 o 
   2  14   3      477.27      537.46     10.76 o 
   3  14   3      163.28      166.63      3.81 o 
   4  14   3      273.25      250.88      9.30 o 
   5  14   3        5.66        1.20      2.46 o 
   6  14   3      218.70      215.84     17.18 o 
   7  14   3        1.22        3.18      2.32 o 
   8  14   3       11.42       10.79      6.19 o 
  -9  15   3       21.86       23.80      8.50 o 
  -8  15   3      318.31      331.02     16.85 o 
  -7  15   3        0.99        2.98      1.66 o 
  -6  15   3        0.73        4.53      1.84 o 
  -5  15   3      733.34      739.43     16.54 o 
  -4  15   3        0.01       -1.64      1.97 o 
  -3  15   3       56.97       63.57      5.00 o 
  -2  15   3       10.59       12.20      1.86 o 
  -1  15   3      149.47      164.38      4.00 o 
   0  15   3        0.85        2.66      1.12 o 
   1  15   3        0.76        1.57      1.35 o 
   2  15   3      141.63      148.50      7.09 o 
   3  15   3       22.26       20.79      2.99 o 
   4  15   3      453.84      468.43     14.13 o 
   5  15   3      342.82      376.70     15.29 o 
   6  15   3       40.65       36.54     11.00 o 
   7  15   3       11.67       15.11      6.14 o 
  -9  16   3        3.18       10.12      2.90 o 
  -8  16   3      138.44      158.50      7.95 o 
  -7  16   3      143.87      157.88      6.21 o 
  -6  16   3      219.69      222.89      8.16 o 
  -5  16   3      638.34      596.70     15.29 o 
  -4  16   3      699.44      696.23     14.47 o 
  -3  16   3      359.17      320.85      5.80 o 
  -2  16   3      151.26      143.70      4.06 o 
  -1  16   3       86.27       61.53      3.38 o 
   0  16   3      490.94      477.38      8.16 o 
   1  16   3      312.06      316.31      8.50 o 
   2  16   3        0.28        0.02      1.45 o 
   3  16   3      388.49      409.60     12.10 o 
   4  16   3      309.87      332.85     13.05 o 
   5  16   3        4.09        2.32      3.50 o 
   6  16   3      103.25      107.46      9.29 o 
   7  16   3        6.33        1.65      3.41 o 
  -9  17   3       64.36       50.12      9.26 o 
  -8  17   3        1.70        3.58      2.87 o 
  -7  17   3       15.06       13.76      2.69 o 
  -6  17   3      661.86      694.07     26.25 o 
  -5  17   3       19.53       21.63      3.70 o 
  -4  17   3      242.51      263.68     10.13 o 
  -3  17   3      247.16      223.92      6.92 o 
  -2  17   3     1421.27     1588.70     29.34 o 
  -1  17   3      103.24      118.59      4.16 o 
   0  17   3      545.97      595.16     11.85 o 
   1  17   3       10.54       12.03      2.55 o 
   2  17   3      114.84      119.98      3.68 o 
   3  17   3      151.15      156.27      4.58 o 
   4  17   3     1162.12     1267.47     40.73 o 
   5  17   3       80.90       99.10      8.63 o 
   6  17   3       65.21       52.58     11.49 o 
   7  17   3      134.35      163.68     39.34 o 
  -9  18   3       19.29       17.37      4.48 o 
  -8  18   3       13.16        6.93      2.58 o 
  -7  18   3       26.21       22.02      4.69 o 
  -6  18   3       64.37       52.14      7.03 o 
  -5  18   3      134.61      132.79      6.95 o 
  -4  18   3        1.71        2.53      1.44 o 
  -3  18   3        3.95        3.67      1.22 o 
  -2  18   3       64.87       62.06      3.16 o 
  -1  18   3        0.36        0.59      1.62 o 
   0  18   3       26.19       20.73      3.07 o 
   1  18   3        0.85        2.59      1.44 o 
   2  18   3       13.06        9.36      2.16 o 
   3  18   3       45.81       47.21      7.35 o 
   4  18   3      276.40      250.04     11.43 o 
   5  18   3      233.52      230.18     13.14 o 
   6  18   3        8.77        9.50      4.64 o 
   7  18   3       94.21      103.15     22.13 o 
  -9  19   3       16.71        5.86      4.41 o 
  -8  19   3       53.68       48.77      8.86 o 
  -7  19   3       25.79       27.41      4.63 o 
  -6  19   3      327.44      373.13     12.48 o 
  -5  19   3       23.64       17.18      3.71 o 
  -4  19   3     1810.54     1914.19     43.76 o 
  -3  19   3      122.48       96.94      4.96 o 
  -2  19   3        0.00        2.44      1.13 o 
  -1  19   3     1322.90     1320.36     18.00 o 
   0  19   3      220.95      221.37      4.09 o 
   1  19   3      138.27      136.68      7.45 o 
   2  19   3      179.20      187.86      7.08 o 
   3  19   3        5.58        6.57      1.92 o 
   4  19   3       65.35       69.77      9.95 o 
   5  19   3       86.18      101.41      6.55 o 
   6  19   3       36.99       36.75     10.57 o 
   7  19   3       41.59       49.24     16.05 o 
  -9  20   3      202.85      207.28     10.34 o 
  -8  20   3        0.89        0.90      3.32 o 
  -7  20   3        2.23        0.37      2.60 o 
  -6  20   3      329.27      340.19      8.76 o 
  -5  20   3      126.83      111.44      3.80 o 
  -4  20   3      391.30      393.83     12.80 o 
  -3  20   3     1744.37     1782.71     41.38 o 
  -2  20   3       63.21       68.54      5.09 o 
  -1  20   3      360.82      370.40     10.27 o 
   0  20   3      564.87      566.38     12.07 o 
   1  20   3      262.38      272.44      8.74 o 
   2  20   3       89.87       95.22      4.34 o 
   3  20   3      104.32       96.40      3.95 o 
   4  20   3       11.23        8.20      2.19 o 
   5  20   3       20.89       14.86      4.55 o 
   6  20   3       48.35       45.92     17.23 o 
   7  20   3        2.61        0.25      4.36 o 
  -8  21   3      143.91      161.20     11.34 o 
  -7  21   3       36.95       28.03      6.46 o 
  -6  21   3       11.18       13.02      3.23 o 
  -5  21   3       38.58       37.57      5.32 o 
  -4  21   3       12.75        4.73      2.13 o 
  -3  21   3      248.15      252.77     12.61 o 
  -2  21   3        8.71        8.08      2.08 o 
  -1  21   3        2.91        2.80      1.67 o 
   0  21   3      271.21      274.46      9.14 o 
   1  21   3      190.27      185.16      6.53 o 
   2  21   3       67.71       67.11      5.28 o 
   3  21   3       55.64       40.55      5.43 o 
   4  21   3        0.75        1.72      2.04 o 
   5  21   3       55.59       49.37     16.55 o 
   6  21   3       38.87       38.58     13.06 o 
  -8  22   3       31.19       24.94      7.88 o 
  -7  22   3       65.69       51.62      9.61 o 
  -6  22   3       20.80       23.35      5.07 o 
  -5  22   3      204.15      217.33     10.70 o 
  -4  22   3     1171.35     1220.33     39.78 o 
  -3  22   3      921.99      917.11     23.45 o 
  -2  22   3      411.34      393.11     13.91 o 
  -1  22   3      567.42      514.72     14.65 o 
   0  22   3       32.63       32.44      4.21 o 
   1  22   3      342.11      346.57     11.74 o 
   2  22   3      113.69      115.96      5.17 o 
   3  22   3       44.11       42.23      7.67 o 
   4  22   3      205.10      202.63      9.00 o 
   5  22   3       68.78       52.60     17.49 o 
   6  22   3        0.09       -1.27      4.88 o 
  -8  23   3        0.08        4.55      3.15 o 
  -7  23   3       84.51       89.09      8.87 o 
  -6  23   3       15.82        9.77      3.05 o 
  -5  23   3       20.21       21.40      4.13 o 
  -4  23   3       38.59       28.40      5.85 o 
  -3  23   3      372.25      359.66     13.11 o 
  -2  23   3      179.15      194.36      9.52 o 
  -1  23   3      294.21      282.98     10.82 o 
   0  23   3     1130.42     1137.68     24.71 o 
   1  23   3       51.51       45.67      7.29 o 
   2  23   3      518.47      508.92     14.40 o 
   3  23   3        9.24        9.21      2.25 o 
   4  23   3        8.28        6.30      2.41 o 
   5  23   3        8.13        6.50      9.90 o 
   6  23   3        4.26       10.04      6.17 o 
  -8  24   3       13.17       14.98      5.41 o 
  -7  24   3        7.23        6.88      2.41 o 
  -6  24   3       67.37       65.05     12.53 o 
  -5  24   3       12.79        7.80      3.99 o 
  -4  24   3      188.18      190.91      8.60 o 
  -3  24   3      183.68      169.34     15.90 o 
  -2  24   3        2.38        0.89      2.43 o 
  -1  24   3       52.14       48.71      7.95 o 
   0  24   3      360.09      321.42     11.92 o 
   1  24   3      693.43      735.96     20.12 o 
   2  24   3      413.33      416.40      8.46 o 
   3  24   3       65.56       55.52      8.04 o 
   4  24   3       42.18       44.42      8.43 o 
   5  24   3       25.13       27.39      6.62 o 
   6  24   3       59.11       45.61     17.44 o 
  -7  25   3        3.56        4.57      2.75 o 
  -6  25   3       21.31       20.02      4.81 o 
  -5  25   3      101.60       98.32     20.67 o 
  -4  25   3       19.78       18.09      4.66 o 
  -3  25   3       68.00       89.34     17.46 o 
  -2  25   3      129.87      111.29     10.73 o 
  -1  25   3     1843.37     1882.54     60.37 o 
   0  25   3       87.10      101.28      8.12 o 
   1  25   3       31.63       30.41      5.21 o 
   2  25   3       72.57       55.58      7.87 o 
   3  25   3      343.99      349.36     12.24 o 
   4  25   3       24.88       20.01      6.82 o 
   5  25   3       27.38       35.41      9.24 o 
  -7  26   3       32.69       30.02      7.77 o 
  -6  26   3      105.44       83.91     19.14 o 
  -5  26   3       31.01       31.98      9.06 o 
  -4  26   3       72.81       59.13     12.57 o 
  -3  26   3      150.81      140.31     11.60 o 
  -2  26   3      114.29      112.17     10.58 o 
  -1  26   3      276.47      266.13     10.41 o 
   0  26   3      318.49      311.67      8.50 o 
   1  26   3      374.14      354.06     12.73 o 
   2  26   3        0.22        2.96      1.37 o 
   3  26   3       37.94       33.75      5.09 o 
   4  26   3       64.11       50.60     12.64 o 
   5  26   3       25.34       15.87      4.56 o 
  -7  27   3        5.07        7.74      3.81 o 
  -6  27   3        6.19        5.99      2.50 o 
  -5  27   3      110.33      105.45     19.48 o 
  -4  27   3        3.02        7.34      3.28 o 
  -3  27   3        1.90        1.89      2.44 o 
  -2  27   3        1.52        2.91      3.26 o 
  -1  27   3        3.90        4.90      2.02 o 
   0  27   3      249.83      267.56     12.46 o 
   1  27   3      344.71      334.31     11.92 o 
   2  27   3       38.62       31.64      5.98 o 
   3  27   3      246.22      221.77     11.97 o 
   4  27   3        0.20        2.39      2.93 o 
   5  27   3        2.27        5.52      3.47 o 
  -6  28   3      135.25      153.29     21.05 o 
  -5  28   3        2.18        3.10      3.26 o 
  -4  28   3        7.48        4.81      3.36 o 
  -3  28   3        3.31        5.57      3.59 o 
  -2  28   3       58.89       51.98     10.27 o 
  -1  28   3      111.08       81.56     12.70 o 
   0  28   3       82.05       66.06     16.12 o 
   1  28   3      116.73      136.20      7.47 o 
   2  28   3       70.08       66.39      5.81 o 
   3  28   3      148.18      169.04      9.40 o 
   4  28   3        7.81        5.58      2.54 o 
  -6  29   3        4.40        6.94      2.61 o 
  -5  29   3      180.86      203.93     14.19 o 
  -4  29   3      187.31      189.62     11.62 o 
  -3  29   3      113.29      124.98     21.30 o 
  -2  29   3       35.86       44.21      8.28 o 
  -1  29   3       54.75       52.94      9.06 o 
   0  29   3       47.97       37.30      8.55 o 
   1  29   3       18.42       12.27      3.06 o 
   2  29   3       19.53       18.71      4.21 o 
   3  29   3        4.76        5.32      2.67 o 
   4  29   3       64.54       94.30     16.62 o 
  -5  30   3       45.53       32.90      8.06 o 
  -4  30   3       84.71       73.97     14.66 o 
  -3  30   3        0.02       -1.97      3.51 o 
  -2  30   3       73.28       59.03     14.07 o 
  -1  30   3      136.21      150.24     10.34 o 
   0  30   3        8.39        3.77      3.06 o 
   1  30   3        6.55        8.25      3.10 o 
   2  30   3       11.18        8.03      3.56 o 
   3  30   3        3.22        3.36      1.40 o 
  -5  31   3      106.14      112.51     14.45 o 
  -4  31   3        4.65        9.30      4.57 o 
  -3  31   3       34.48       32.97      8.82 o 
  -2  31   3       52.55       45.22      9.61 o 
  -1  31   3        3.94        3.97      2.77 o 
   0  31   3       95.43       94.30     15.29 o 
   1  31   3       10.08        8.18      4.67 o 
   2  31   3        0.89        2.13      2.94 o 
   3  31   3        7.11        4.49      3.06 o 
  -4  32   3      259.96      274.05     13.72 o 
  -3  32   3       95.22      104.38     18.99 o 
  -2  32   3        0.79        5.57      4.23 o 
  -1  32   3      150.84      170.38     21.31 o 
   0  32   3        2.55        3.67      2.91 o 
   1  32   3        2.77        3.97      2.90 o 
   2  32   3        0.17        3.57      2.27 o 
  -3  33   3      138.66      163.61     17.34 o 
  -2  33   3       32.48       25.81      7.11 o 
  -1  33   3       11.59        4.97      3.23 o 
   0  33   3       55.43       56.18     10.61 o 
   1  33   3        9.56        8.30      5.28 o 
 -11   0   4       28.63       38.80     11.50 o 
 -10   0   4       19.59       12.32      7.97 o 
  -9   0   4       25.48       22.82      7.45 o 
  -8   0   4     1276.69     1511.70     68.73 o 
  -7   0   4        0.62        6.46      2.85 o 
  -6   0   4       12.09        7.86      2.50 o 
  -5   0   4      219.31      220.31      7.30 o 
  -4   0   4     2611.19     2632.90     96.74 o 
  -3   0   4     3727.96     3566.86     33.35 o 
  -2   0   4      385.43      418.98      9.02 o 
  -1   0   4      661.21      843.07     17.16 o 
   0   0   4     6712.09     6748.32     57.24 o 
   1   0   4      835.67      833.34     18.35 o 
   2   0   4      653.30      729.32     21.22 o 
   3   0   4     3661.48     3900.66     47.42 o 
   4   0   4      662.38      650.18     21.44 o 
   5   0   4       72.94       73.05     12.72 o 
   6   0   4        0.39        5.83      2.58 o 
   7   0   4       70.47       65.57     20.56 o 
   8   0   4        2.30        6.87      2.70 o 
 -11   1   4       56.70       38.43     11.68 o 
 -10   1   4       87.48       88.67     10.48 o 
  -9   1   4        3.74        5.79      3.06 o 
  -8   1   4        3.59        7.70      2.52 o 
  -7   1   4       57.51       55.82      4.28 o 
  -6   1   4      520.96      539.54     10.61 o 
  -5   1   4        4.85       10.70      1.40 o 
  -4   1   4      597.81      615.94      9.62 o 
  -3   1   4     2691.10     2495.38     38.70 o 
  -2   1   4      775.23      823.12      8.10 o 
  -1   1   4      778.71      785.57     11.30 o 
   0   1   4       62.00       61.37      2.65 o 
   1   1   4     2953.33     2945.63     33.50 o 
   2   1   4      172.77      158.25      5.16 o 
   3   1   4     1085.39     1104.02     36.93 o 
   4   1   4        0.45        1.57      2.29 o 
   5   1   4        2.30        5.00      2.26 o 
   6   1   4       31.70       25.57      5.63 o 
   7   1   4       20.36       21.37      4.58 o 
   8   1   4       26.20       14.57      3.85 o 
 -11   2   4       14.47        9.14      3.19 o 
 -10   2   4       92.49       59.87     12.40 o 
  -9   2   4       64.08       52.67      9.48 o 
  -8   2   4        7.13        4.53      2.37 o 
  -7   2   4     1150.83     1187.39     24.22 o 
  -6   2   4      294.36      273.79      7.58 o 
  -5   2   4      477.85      454.86      8.97 o 
  -4   2   4        4.35       10.33      1.73 o 
  -3   2   4      235.13      221.24      4.44 o 
  -2   2   4       45.02       43.43      1.32 o 
  -1   2   4       24.82       18.25      2.95 o 
   0   2   4       82.72       65.14      3.15 o 
   1   2   4     1688.97     1826.30     28.95 o 
   2   2   4       57.80       67.19      5.07 o 
   3   2   4      523.30      511.92     11.82 o 
   4   2   4       93.66       85.70     12.54 o 
   5   2   4       28.70       36.73      6.81 o 
   6   2   4       26.40       25.43      5.22 o 
   7   2   4        1.04        6.01      3.55 o 
   8   2   4       20.74       18.95      3.76 o 
 -11   3   4      486.24      522.55     21.68 o 
 -10   3   4      267.94      271.76      9.90 o 
  -9   3   4        4.55        5.03      1.87 o 
  -8   3   4       17.50       18.23      3.37 o 
  -7   3   4      133.29      132.45      6.05 o 
  -6   3   4      496.53      530.01     10.45 o 
  -5   3   4       58.83       80.54      2.09 o 
  -4   3   4     1065.59     1125.72     18.32 o 
  -3   3   4      927.16      950.98      8.38 o 
  -2   3   4      364.31      337.55      5.47 o 
  -1   3   4     2814.01     2602.53     20.67 o 
   0   3   4     7269.29     7485.85     97.42 o 
   1   3   4       18.48       15.16      1.16 o 
   2   3   4      118.19      118.28      6.13 o 
   3   3   4      118.22      111.29      5.46 o 
   4   3   4     1123.93     1182.96     27.90 o 
   5   3   4      535.84      554.48     20.60 o 
   6   3   4       39.18       41.88      8.64 o 
   7   3   4      124.72      123.48      6.92 o 
   8   3   4       49.57       43.76     11.06 o 
 -10   4   4      147.43      140.73      7.78 o 
  -9   4   4        0.43       -1.24      2.80 o 
  -8   4   4        8.62        8.29      2.39 o 
  -7   4   4      170.93      199.58      7.29 o 
  -6   4   4      904.34      957.85     17.06 o 
  -5   4   4      687.73      687.41     11.37 o 
  -4   4   4     2204.30     2242.56     39.92 o 
  -3   4   4      303.17      335.65      5.69 o 
  -2   4   4      255.38      241.74      4.52 o 
  -1   4   4      964.39     1051.13      7.74 o 
   0   4   4      737.06      833.04     12.83 o 
   1   4   4      867.83      982.73     10.80 o 
   2   4   4        8.08        3.92      0.77 o 
   3   4   4       95.17      107.13      6.09 o 
   4   4   4     1029.58     1058.50     24.12 o 
   5   4   4      760.48      718.30     18.88 o 
   6   4   4       36.41       36.58      5.26 o 
   7   4   4       11.25       14.15      3.60 o 
   8   4   4        0.15        2.74      2.60 o 
 -10   5   4        1.16        6.59      2.41 o 
  -9   5   4       18.04       11.98      4.02 o 
  -8   5   4        0.05        5.92      2.81 o 
  -7   5   4       14.98       14.99      2.97 o 
  -6   5   4        1.65        2.64      1.35 o 
  -5   5   4       51.63       46.73      3.88 o 
  -4   5   4       67.08       58.00      2.45 o 
  -3   5   4        5.04        1.70      0.76 o 
  -2   5   4    10204.92    10464.44    131.98 o 
  -1   5   4      172.59      194.42      3.76 o 
   0   5   4        6.43        7.94      1.18 o 
   1   5   4     2018.52     2077.43     26.33 o 
   2   5   4        7.01        5.63      2.56 o 
   3   5   4      426.42      410.00     12.81 o 
   4   5   4      155.71      145.57      6.32 o 
   5   5   4     1045.20     1046.04     26.44 o 
   6   5   4      233.23      233.72      8.52 o 
   7   5   4        2.53        3.51      2.25 o 
   8   5   4       91.49      102.18     14.75 o 
 -10   6   4      126.64      118.57     15.09 o 
  -9   6   4      270.77      288.93     10.71 o 
  -8   6   4        7.65        3.52      2.16 o 
  -7   6   4        5.05        5.16      2.09 o 
  -6   6   4        5.39        3.09      1.26 o 
  -5   6   4      122.29      138.76      6.08 o 
  -4   6   4       99.77       99.91      2.83 o 
  -3   6   4     1285.40     1357.24     20.84 o 
  -2   6   4     1251.06     1215.44     13.73 o 
  -1   6   4      215.57      175.09      3.40 o 
   0   6   4      291.82      237.06      5.21 o 
   1   6   4      336.38      377.43      8.05 o 
   2   6   4      801.15      817.61     11.35 o 
   3   6   4      292.47      295.73     10.72 o 
   4   6   4      433.61      439.84     13.51 o 
   5   6   4      997.99     1001.20     32.76 o 
   6   6   4        0.18        2.41      2.47 o 
   7   6   4       59.12       44.43     10.58 o 
   8   6   4       71.71       46.95     15.30 o 
 -10   7   4      112.90      120.58      9.47 o 
  -9   7   4        7.93        7.27      2.30 o 
  -8   7   4       93.11       98.20      7.08 o 
  -7   7   4        5.22        6.89      2.55 o 
  -6   7   4      264.37      269.44      5.40 o 
  -5   7   4       33.36       34.92      4.25 o 
  -4   7   4     2281.04     2353.49     36.86 o 
  -3   7   4      325.74      372.10      7.83 o 
  -2   7   4        4.16        2.79      0.88 o 
  -1   7   4        9.39        8.68      1.66 o 
   0   7   4      543.83      571.94     11.16 o 
   1   7   4      515.81      450.82      8.43 o 
   2   7   4      330.89      342.26      6.95 o 
   3   7   4      845.52      864.17     18.85 o 
   4   7   4       99.47       96.80      8.35 o 
   5   7   4      241.48      201.98     10.61 o 
   6   7   4      186.97      217.36     14.50 o 
   7   7   4      111.67      125.24     13.29 o 
   8   7   4       56.66       44.36     11.95 o 
 -10   8   4        3.23        6.68      2.85 o 
  -9   8   4        0.24        5.08      2.22 o 
  -8   8   4       41.24       45.13      5.75 o 
  -7   8   4      449.23      484.18     13.23 o 
  -6   8   4      387.71      421.85      9.24 o 
  -5   8   4     1805.09     1876.92     34.40 o 
  -4   8   4      714.00      736.19     15.18 o 
  -3   8   4     1487.91     1455.57     23.34 o 
  -2   8   4      329.34      314.13      5.39 o 
  -1   8   4      519.27      553.22      8.37 o 
   0   8   4        0.78        1.85      0.82 o 
   1   8   4      848.61      857.44     13.81 o 
   2   8   4      449.97      439.55      7.12 o 
   3   8   4     1480.08     1540.34     24.03 o 
   4   8   4       49.00       51.45      6.37 o 
   5   8   4      764.20      758.82     29.31 o 
   6   8   4      246.74      217.47     11.32 o 
   7   8   4        5.50        5.91      3.02 o 
   8   8   4        9.70        6.36      3.62 o 
 -10   9   4       20.58       21.08      4.55 o 
  -9   9   4      241.30      241.88     10.06 o 
  -8   9   4       29.17       30.30      3.79 o 
  -7   9   4        0.36        2.67      1.87 o 
  -6   9   4       88.68       87.25      4.61 o 
  -5   9   4      264.19      269.84      9.07 o 
  -4   9   4     1654.39     1775.28     26.49 o 
  -3   9   4     3097.14     3197.20     80.62 o 
  -2   9   4      720.64      793.28     15.11 o 
  -1   9   4       35.51       41.29      1.52 o 
   0   9   4        0.02        0.64      0.82 o 
   1   9   4      372.05      375.70      7.75 o 
   2   9   4       96.04       99.31      4.36 o 
   3   9   4      124.14      134.51      5.01 o 
   4   9   4      728.03      772.15     28.87 o 
   5   9   4       77.25       84.72     14.98 o 
   6   9   4       76.78       64.23     12.76 o 
   7   9   4       16.50       14.86      3.35 o 
   8   9   4        5.82        7.36      3.05 o 
 -10  10   4       76.75       56.72     11.66 o 
  -9  10   4       13.75       14.65      3.08 o 
  -8  10   4       57.21       54.76      7.14 o 
  -7  10   4      454.41      423.55      9.45 o 
  -6  10   4      550.37      542.39     15.01 o 
  -5  10   4       54.64       65.08      3.50 o 
  -4  10   4     2611.64     2776.54     40.19 o 
  -3  10   4      168.02      178.99      6.47 o 
  -2  10   4       15.07        6.18      1.21 o 
  -1  10   4     1863.54     1885.00     34.48 o 
   0  10   4       11.15       15.55      1.41 o 
   1  10   4     1442.27     1485.69     27.59 o 
   2  10   4     1446.67     1435.53     23.92 o 
   3  10   4        4.21        6.46      2.63 o 
   4  10   4      131.36      119.66      7.87 o 
   5  10   4      453.10      494.29     18.09 o 
   6  10   4      121.49      102.57     10.86 o 
   7  10   4        4.73        6.40      2.32 o 
 -10  11   4       10.31        5.26      2.32 o 
  -9  11   4        0.03        6.52      2.50 o 
  -8  11   4      113.19      125.55      9.22 o 
  -7  11   4        0.10        4.41      2.67 o 
  -6  11   4       75.53       75.39      5.38 o 
  -5  11   4        0.10        2.91      1.69 o 
  -4  11   4     1278.35     1230.30     24.86 o 
  -3  11   4       76.49       70.89      3.88 o 
  -2  11   4     1660.43     1802.30     28.57 o 
  -1  11   4      311.92      309.22      6.58 o 
   0  11   4      118.70      140.14      3.56 o 
   1  11   4      699.93      708.73     11.99 o 
   2  11   4       41.57       39.03      4.40 o 
   3  11   4     1770.29     1841.77     45.93 o 
   4  11   4       23.59       20.08      3.77 o 
   5  11   4        1.42        5.49      3.49 o 
   6  11   4        0.03        4.73      2.48 o 
   7  11   4       12.70        8.01      3.83 o 
 -10  12   4      192.92      205.59     11.73 o 
  -9  12   4      319.13      355.02     13.95 o 
  -8  12   4        4.31        6.32      1.99 o 
  -7  12   4      109.91      123.60      4.99 o 
  -6  12   4       37.69       49.30      5.60 o 
  -5  12   4      540.85      564.89     10.98 o 
  -4  12   4      419.54      404.64      9.21 o 
  -3  12   4     1384.60     1486.10     21.61 o 
  -2  12   4       29.06       25.84      2.29 o 
  -1  12   4      713.36      671.59     12.60 o 
   0  12   4        7.98        5.25      1.11 o 
   1  12   4      295.27      311.80      7.07 o 
   2  12   4      127.54      120.85      4.54 o 
   3  12   4      129.54      138.08      5.83 o 
   4  12   4      608.44      554.50     17.11 o 
   5  12   4      724.89      705.74     16.94 o 
   6  12   4       21.83       15.74      4.17 o 
   7  12   4       63.85       48.80     13.68 o 
 -10  13   4        0.25        0.88      2.24 o 
  -9  13   4       27.90       25.63      5.23 o 
  -8  13   4        9.97       12.10      2.68 o 
  -7  13   4       18.83       21.41      4.61 o 
  -6  13   4      626.66      631.35     15.87 o 
  -5  13   4      624.41      643.19     11.64 o 
  -4  13   4       70.58       74.90      5.61 o 
  -3  13   4        0.60        3.44      1.55 o 
  -2  13   4      555.99      505.14     13.61 o 
  -1  13   4     1291.94     1416.13     19.68 o 
   0  13   4     1288.36     1355.79     19.45 o 
   1  13   4        1.48        2.11      1.08 o 
   2  13   4      177.92      172.38      4.24 o 
   3  13   4        0.23       -2.20      2.20 o 
   4  13   4      610.23      690.26     28.53 o 
   5  13   4       11.85       15.40      6.14 o 
   6  13   4      214.66      223.74     14.43 o 
   7  13   4       44.66       34.55      7.62 o 
 -10  14   4      244.71      261.19     15.57 o 
  -9  14   4        5.33        5.38      2.22 o 
  -8  14   4      385.97      376.77     15.53 o 
  -7  14   4      895.64      860.43     25.26 o 
  -6  14   4     1150.60     1195.00     29.45 o 
  -5  14   4      125.52      119.71      7.97 o 
  -4  14   4      778.93      816.37     11.94 o 
  -3  14   4      316.82      349.00      9.87 o 
  -2  14   4      361.73      348.14      7.38 o 
  -1  14   4     4319.71     4471.60     67.01 o 
   0  14   4       37.43       61.24      4.90 o 
   1  14   4      925.02      937.03     20.48 o 
   2  14   4      394.41      395.81      6.56 o 
   3  14   4      364.82      371.01     15.16 o 
   4  14   4     1196.66     1216.26     55.86 o 
   5  14   4       10.18        8.78      3.16 o 
   6  14   4      245.19      272.78     15.92 o 
   7  14   4       23.73       22.90      7.79 o 
  -9  15   4       54.32       57.60     10.15 o 
  -8  15   4      279.51      277.35     13.29 o 
  -7  15   4      973.33     1037.27     38.87 o 
  -6  15   4      106.44      118.26     18.66 o 
  -5  15   4       28.63       27.42      4.04 o 
  -4  15   4        3.46        4.83      2.38 o 
  -3  15   4       74.41       78.42      9.58 o 
  -2  15   4       60.25       53.07      2.11 o 
  -1  15   4       27.68       25.28      4.53 o 
   0  15   4       27.08       33.22      4.28 o 
   1  15   4       23.55       23.25      3.55 o 
   2  15   4      664.63      684.29     13.62 o 
   3  15   4      336.16      346.06     12.83 o 
   4  15   4      383.93      364.89     14.17 o 
   5  15   4       69.56       59.22     11.70 o 
   6  15   4        3.13        5.41      3.14 o 
   7  15   4       15.00        7.60      3.42 o 
  -9  16   4       97.18       62.07     24.17 o 
  -8  16   4        0.17        0.26      2.30 o 
  -7  16   4       10.83       12.52      2.90 o 
  -6  16   4     1154.56     1192.09     39.56 o 
  -5  16   4      128.18      122.10      6.33 o 
  -4  16   4      290.37      295.58      9.67 o 
  -3  16   4      133.45      136.99      4.76 o 
  -2  16   4        0.23        2.20      1.34 o 
  -1  16   4      155.90      150.98      7.93 o 
   0  16   4       77.05       75.00      4.12 o 
   1  16   4      903.62      964.36     13.20 o 
   2  16   4      122.27      118.17      3.78 o 
   3  16   4        1.65        0.68      1.93 o 
   4  16   4       95.85       84.22      9.64 o 
   5  16   4      326.85      296.50     14.55 o 
   6  16   4        2.38        1.83      2.60 o 
   7  16   4       32.31       29.51     12.40 o 
  -9  17   4        3.39        4.09      2.68 o 
  -8  17   4      194.40      186.71     10.04 o 
  -7  17   4      138.52      151.13     10.21 o 
  -6  17   4       54.48       37.67      8.62 o 
  -5  17   4       17.63       10.23      2.35 o 
  -4  17   4      798.59      787.71     15.87 o 
  -3  17   4       23.49       21.68      3.15 o 
  -2  17   4       46.46       45.68      6.09 o 
  -1  17   4       30.62       23.88      3.25 o 
   0  17   4      747.95      718.44     12.15 o 
   1  17   4      131.45      118.30      7.04 o 
   2  17   4        1.40        7.38      2.72 o 
   3  17   4      132.14      133.96      4.51 o 
   4  17   4       46.12       43.34      7.77 o 
   5  17   4       29.02       30.47      6.38 o 
   6  17   4        2.84        6.92      3.84 o 
   7  17   4       42.69       45.04     14.62 o 
  -9  18   4       50.35       41.84      9.66 o 
  -8  18   4      416.07      450.57     22.62 o 
  -7  18   4      383.15      382.23     13.94 o 
  -6  18   4        2.39       10.05      2.15 o 
  -5  18   4     1186.40     1283.76     28.86 o 
  -4  18   4        0.05        1.43      1.33 o 
  -3  18   4      549.57      552.33     11.61 o 
  -2  18   4       40.92       43.64      6.70 o 
  -1  18   4      576.75      578.48      9.01 o 
   0  18   4      810.10      800.04     15.76 o 
   1  18   4      483.30      478.86     14.97 o 
   2  18   4      829.65      866.03     19.09 o 
   3  18   4      346.23      325.65     11.74 o 
   4  18   4       34.50       44.67      7.28 o 
   5  18   4       26.70       26.76      5.77 o 
   6  18   4       98.84      110.50      6.67 o 
  -9  19   4        1.42        0.75      3.32 o 
  -8  19   4        0.52        4.26      2.31 o 
  -7  19   4      121.30      135.48      5.79 o 
  -6  19   4        7.19       11.12      2.87 o 
  -5  19   4        0.02        2.42      2.11 o 
  -4  19   4      127.16      120.89      7.49 o 
  -3  19   4      152.52      153.75      5.46 o 
  -2  19   4      265.72      271.08     11.35 o 
  -1  19   4      220.48      217.09      7.29 o 
   0  19   4       38.57       39.64      5.63 o 
   1  19   4      300.05      259.87      8.58 o 
   2  19   4      105.28      106.55      6.67 o 
   3  19   4       32.83       30.15      4.46 o 
   4  19   4       42.63       27.89      6.55 o 
   5  19   4      133.41      131.85     11.18 o 
   6  19   4        0.03        4.93      4.15 o 
  -9  20   4        6.18        5.70      2.80 o 
  -8  20   4        8.55        7.71      3.07 o 
  -7  20   4       55.40       60.86     10.96 o 
  -6  20   4      301.51      319.11      7.73 o 
  -5  20   4     1052.22     1028.76     31.43 o 
  -4  20   4      125.41      104.53      9.04 o 
  -3  20   4       46.83       43.75      7.83 o 
  -2  20   4      286.53      267.67      9.78 o 
  -1  20   4      135.80      113.54      6.65 o 
   0  20   4      283.60      278.83      9.13 o 
   1  20   4     1078.28     1120.37     24.67 o 
   2  20   4       93.37       81.33      4.98 o 
   3  20   4      177.39      182.54      6.01 o 
   4  20   4      283.88      273.98     13.63 o 
   5  20   4        4.00        3.56      1.98 o 
   6  20   4       35.74       43.55     11.44 o 
  -8  21   4        0.74        2.86      2.67 o 
  -7  21   4        9.27        5.86      2.49 o 
  -6  21   4       37.43       37.34      7.24 o 
  -5  21   4       19.91       13.43      3.17 o 
  -4  21   4      264.25      220.29      6.62 o 
  -3  21   4        6.59        3.12      1.93 o 
  -2  21   4      177.32      195.70      9.20 o 
  -1  21   4      639.94      638.41     18.55 o 
   0  21   4      808.24      830.18     18.53 o 
   1  21   4      248.15      223.64      5.89 o 
   2  21   4       32.96       33.19      4.33 o 
   3  21   4        4.94        7.04      2.41 o 
   4  21   4       78.37       71.76     18.95 o 
   5  21   4       58.29       53.34     10.52 o 
   6  21   4       37.44       28.00      9.32 o 
  -8  22   4       10.55        7.39      2.37 o 
  -7  22   4       81.21       66.60     14.91 o 
  -6  22   4        2.00        2.00      2.64 o 
  -5  22   4      139.41      146.38     15.03 o 
  -4  22   4      379.39      363.99     11.75 o 
  -3  22   4       57.53       62.15      8.61 o 
  -2  22   4        5.08        1.47      2.37 o 
  -1  22   4       72.63       68.76     10.42 o 
   0  22   4      349.98      342.45     11.48 o 
   1  22   4      986.23      984.17     29.05 o 
   2  22   4       95.56      109.48      5.60 o 
   3  22   4        0.35        2.83      2.18 o 
   4  22   4        2.42        5.13      2.33 o 
   5  22   4       80.05       67.07     20.00 o 
  -8  23   4        3.46        7.79      3.05 o 
  -7  23   4        5.68        4.85      2.80 o 
  -6  23   4       15.40       12.51      3.95 o 
  -5  23   4       25.85       26.16      6.06 o 
  -4  23   4       73.41       69.69      4.95 o 
  -3  23   4      438.65      426.07     27.25 o 
  -2  23   4      151.80      141.95      4.83 o 
  -1  23   4      166.07      143.84      8.12 o 
   0  23   4       70.47       54.71      8.76 o 
   1  23   4      135.68      137.42      7.60 o 
   2  23   4        0.33        1.55      1.60 o 
   3  23   4        1.24        3.76      1.69 o 
   4  23   4      128.08      124.17      7.95 o 
   5  23   4       50.74       55.27     14.47 o 
  -8  24   4        9.81        7.62      3.59 o 
  -7  24   4        9.71        6.85      4.12 o 
  -6  24   4        6.55        6.63      3.35 o 
  -5  24   4      122.73      140.79     18.15 o 
  -4  24   4      185.53      200.30     10.67 o 
  -3  24   4      198.01      207.89      6.82 o 
  -2  24   4      122.46      115.82      7.94 o 
  -1  24   4      258.33      251.59     11.40 o 
   0  24   4       88.16      100.27      6.78 o 
   1  24   4      121.40      119.15      6.29 o 
   2  24   4       22.27       14.93      3.47 o 
   3  24   4       23.22       25.12      4.27 o 
   4  24   4       62.57       76.40     14.41 o 
   5  24   4      344.64      443.71     24.19 o 
  -7  25   4        1.91        4.23      4.14 o 
  -6  25   4        1.68        4.67      2.63 o 
  -5  25   4       28.79       21.15      5.42 o 
  -4  25   4       58.65       58.86     13.59 o 
  -3  25   4       89.27       61.37      8.60 o 
  -2  25   4       20.65       18.91      3.27 o 
  -1  25   4      464.77      480.88     14.65 o 
   0  25   4       64.18       52.25      8.47 o 
   1  25   4        6.24        2.45      1.60 o 
   2  25   4      158.04      168.20      7.89 o 
   3  25   4      295.58      316.39     15.54 o 
   4  25   4       40.96       35.06     10.41 o 
   5  25   4       68.00       56.80     16.31 o 
  -7  26   4      143.85      160.40     12.36 o 
  -6  26   4       51.15       45.70     10.75 o 
  -5  26   4       40.94       32.05      7.96 o 
  -4  26   4       84.76       80.65     14.80 o 
  -3  26   4        0.00        3.42      2.55 o 
  -2  26   4      164.20      160.01      8.40 o 
  -1  26   4        8.91        6.83      1.92 o 
   0  26   4       33.09       22.77      4.51 o 
   1  26   4      117.27      122.91     11.29 o 
   2  26   4      265.96      287.47     11.00 o 
   3  26   4       31.01       21.77      4.07 o 
   4  26   4        2.82        2.54      3.07 o 
  -6  27   4        0.87        3.42      3.49 o 
  -5  27   4       26.30       22.84      6.24 o 
  -4  27   4       81.78       87.60      8.50 o 
  -3  27   4      108.06      105.32     15.12 o 
  -2  27   4        2.91        2.51      3.27 o 
  -1  27   4      293.44      294.41     12.43 o 
   0  27   4      156.33      158.77      5.29 o 
   1  27   4      159.57      176.38      9.41 o 
   2  27   4        0.09        2.34      1.28 o 
   3  27   4        0.92        4.85      3.44 o 
   4  27   4       21.01       22.64      4.58 o 
  -6  28   4        3.89        8.50      4.13 o 
  -5  28   4        4.65        3.10      2.64 o 
  -4  28   4       39.34       30.16      7.01 o 
  -3  28   4       20.62       16.71      4.04 o 
  -2  28   4       58.05       49.99      9.12 o 
  -1  28   4       54.22       44.88     11.08 o 
   0  28   4      273.19      289.86     11.72 o 
   1  28   4        5.71        2.37      2.32 o 
   2  28   4       21.92       21.53      5.03 o 
   3  28   4        1.35        3.04      5.27 o 
  -6  29   4        0.73        2.93      2.53 o 
  -5  29   4       19.10       13.20      4.11 o 
  -4  29   4        6.67        7.19      3.83 o 
  -3  29   4        3.18        3.55      2.77 o 
  -2  29   4      251.04      290.42     14.91 o 
  -1  29   4       25.38       21.57      5.36 o 
   0  29   4        8.90       11.76      4.26 o 
   1  29   4        0.39        1.85      2.20 o 
   2  29   4        2.51        3.75      2.44 o 
   3  29   4        8.27        6.50      2.54 o 
  -5  30   4        0.79        4.12      2.99 o 
  -4  30   4        2.63        3.45      3.45 o 
  -3  30   4       33.51       26.71      7.01 o 
  -2  30   4      152.89      179.48     10.64 o 
  -1  30   4       10.34        7.74      3.14 o 
   0  30   4       15.26       12.75      5.12 o 
   1  30   4        3.58        8.13      2.80 o 
   2  30   4       35.16       18.82      4.62 o 
  -4  31   4      126.72      119.77     11.62 o 
  -3  31   4       89.56       77.48     17.93 o 
  -2  31   4        6.53        6.19      3.64 o 
  -1  31   4       14.25       12.86      3.74 o 
   0  31   4      326.14      357.79     17.57 o 
   1  31   4        0.22        1.57      2.76 o 
   2  31   4        0.16        2.15      2.86 o 
  -3  32   4       63.75       71.12     14.23 o 
  -2  32   4       33.87       34.89      7.68 o 
  -1  32   4       43.33       44.75      9.17 o 
   0  32   4       31.24       24.16      8.41 o 
   1  32   4       31.84       19.58      5.80 o 
  -2  33   4       42.72       35.79      8.40 o 
  -1  33   4        2.85        5.82      3.55 o 
 -11   1   5       50.34       32.04     10.06 o 
 -10   1   5       43.68       37.20      6.96 o 
  -9   1   5      315.78      348.48     15.74 o 
  -8   1   5       25.72       29.07      5.54 o 
  -7   1   5       21.19       21.30      2.62 o 
  -6   1   5      168.11      167.15      5.79 o 
  -5   1   5      674.52      719.99     10.16 o 
  -4   1   5      434.07      446.38      7.36 o 
  -3   1   5     1254.60     1347.82     21.47 o 
  -2   1   5      112.87      116.86      3.36 o 
  -1   1   5     2098.55     2146.11     27.40 o 
   0   1   5       55.67       63.87      1.73 o 
   1   1   5      384.35      405.10      3.58 o 
   2   1   5      418.15      423.83     18.46 o 
   3   1   5     3955.47     4192.51     91.71 o 
   4   1   5      135.64      106.56      9.95 o 
   5   1   5      114.84      119.60      7.16 o 
   6   1   5       22.49       21.64      5.37 o 
   7   1   5       29.19       24.92      5.26 o 
 -11   2   5      187.69      146.07     31.61 o 
 -10   2   5       24.55       11.28      5.99 o 
  -9   2   5       21.79       15.64      3.72 o 
  -8   2   5      454.57      464.96     19.61 o 
  -7   2   5     1195.97     1283.01     38.95 o 
  -6   2   5      241.06      251.37      3.83 o 
  -5   2   5       32.49       31.49      2.51 o 
  -4   2   5      223.99      223.25      7.62 o 
  -3   2   5       14.86        8.67      1.37 o 
  -2   2   5     1531.43     1596.17     12.88 o 
  -1   2   5      271.08      290.84      5.55 o 
   0   2   5      247.26      248.23      5.22 o 
   1   2   5       17.94       20.36      2.36 o 
   2   2   5     1987.76     2014.05     40.66 o 
   3   2   5      170.08      170.61      9.71 o 
   4   2   5      720.06      739.60     19.78 o 
   5   2   5       23.59       19.70      3.29 o 
   6   2   5        2.51        3.84      2.56 o 
   7   2   5        0.35        5.45      2.34 o 
 -10   3   5       53.90       49.62      9.66 o 
  -9   3   5        0.01        1.92      2.41 o 
  -8   3   5      595.83      625.17     19.47 o 
  -7   3   5      122.33      120.48      4.60 o 
  -6   3   5      226.07      225.99      3.60 o 
  -5   3   5       49.24       55.59      2.68 o 
  -4   3   5       40.31       49.31      3.86 o 
  -3   3   5      496.94      463.35      9.39 o 
  -2   3   5      373.97      455.66      6.78 o 
  -1   3   5        0.13        1.41      0.88 o 
   0   3   5        0.00        1.61      0.62 o 
   1   3   5     1010.96     1065.29     14.27 o 
   2   3   5       17.97       18.85      3.28 o 
   3   3   5     1315.99     1344.26     28.82 o 
   4   3   5       45.15       55.49      7.84 o 
   5   3   5       45.16       46.38      7.46 o 
   6   3   5       26.74       15.03      3.67 o 
   7   3   5       75.99       84.26     13.44 o 
 -10   4   5        3.89        1.40      2.86 o 
  -9   4   5       26.41       20.09      5.13 o 
  -8   4   5       20.73       21.87      4.07 o 
  -7   4   5        0.72        2.68      2.26 o 
  -6   4   5      844.19      889.43     13.73 o 
  -5   4   5        6.70        9.85      1.78 o 
  -4   4   5      526.39      518.48     11.37 o 
  -3   4   5       10.33        6.84      1.08 o 
  -2   4   5      340.20      313.54      6.56 o 
  -1   4   5       21.40       27.07      2.06 o 
   0   4   5        0.28        1.28      0.71 o 
   1   4   5       40.63       45.35      3.73 o 
   2   4   5      787.77      812.99     20.13 o 
   3   4   5      215.71      230.06     13.51 o 
   4   4   5      705.55      722.03     19.27 o 
   5   4   5       90.94       81.45     10.73 o 
   6   4   5        0.05        2.46      2.22 o 
   7   4   5      312.97      365.98     16.53 o 
 -10   5   5        1.09        2.17      3.63 o 
  -9   5   5       11.93        7.74      2.80 o 
  -8   5   5      138.70      137.11      6.76 o 
  -7   5   5        0.01        4.69      2.36 o 
  -6   5   5       34.44       37.12      5.17 o 
  -5   5   5       40.66       43.05      2.22 o 
  -4   5   5      639.01      633.38      9.28 o 
  -3   5   5       40.98       40.89      2.58 o 
  -2   5   5      557.73      435.73     12.24 o 
  -1   5   5        3.87        4.46      0.80 o 
   0   5   5       34.76       43.88      1.95 o 
   1   5   5       80.81       69.07      1.64 o 
   2   5   5      211.97      198.00      7.65 o 
   3   5   5       39.69       50.23      5.87 o 
   4   5   5      526.35      544.73     18.41 o 
   5   5   5      265.90      267.12      8.56 o 
   6   5   5       17.22       16.83      5.10 o 
   7   5   5        1.79        6.65      3.22 o 
 -10   6   5       48.21       40.81     10.77 o 
  -9   6   5        4.44        8.15      2.55 o 
  -8   6   5       42.49       40.88      6.14 o 
  -7   6   5      646.75      677.28     18.23 o 
  -6   6   5      437.27      479.27     12.27 o 
  -5   6   5     2563.62     2745.81     50.81 o 
  -4   6   5      299.61      273.31      6.04 o 
  -3   6   5      547.23      608.46     10.29 o 
  -2   6   5        5.08       11.00      1.41 o 
  -1   6   5      692.33      691.11     12.12 o 
   0   6   5      178.73      163.82      4.99 o 
   1   6   5      503.63      483.76      7.18 o 
   2   6   5      582.46      565.50     13.34 o 
   3   6   5       48.71       44.31      5.97 o 
   4   6   5       43.46       37.84      6.01 o 
   5   6   5       19.15       16.93      4.68 o 
   6   6   5        1.39        4.33      2.35 o 
   7   6   5       33.87       25.78      5.71 o 
 -10   7   5       66.40       47.13      9.90 o 
  -9   7   5       10.31       11.23      3.12 o 
  -8   7   5       46.13       50.82      6.39 o 
  -7   7   5       31.10       28.40      4.85 o 
  -6   7   5      104.27      107.89      4.75 o 
  -5   7   5       56.57       56.67      7.02 o 
  -4   7   5      626.07      678.36      9.83 o 
  -3   7   5      343.91      402.07      8.53 o 
  -2   7   5     1334.06     1351.91     21.65 o 
  -1   7   5        1.98        1.80      0.72 o 
   0   7   5      100.91      102.58      2.80 o 
   1   7   5      552.59      529.58      8.98 o 
   2   7   5      360.00      346.33      6.71 o 
   3   7   5       52.22       51.86      7.29 o 
   4   7   5       13.39        8.00      2.79 o 
   5   7   5        1.10        3.30      2.47 o 
   6   7   5        6.49        7.92      3.01 o 
   7   7   5        6.19        7.91      2.88 o 
 -10   8   5       46.13       31.63      9.25 o 
  -9   8   5        2.96        3.32      2.01 o 
  -8   8   5        7.29        6.63      2.02 o 
  -7   8   5      590.77      606.11     15.53 o 
  -6   8   5        0.66        3.39      2.45 o 
  -5   8   5      991.22      941.02     18.24 o 
  -4   8   5      179.96      169.71      4.82 o 
  -3   8   5        8.06        8.66      1.63 o 
  -2   8   5       69.38       63.30      3.06 o 
  -1   8   5      101.23      109.51      2.99 o 
   0   8   5     2307.30     2241.99     28.79 o 
   1   8   5       35.01       33.01      2.56 o 
   2   8   5      324.47      336.04     10.63 o 
   3   8   5      648.72      687.43     25.20 o 
   4   8   5       51.59       50.52     10.15 o 
   5   8   5      189.64      176.11     13.89 o 
   6   8   5       57.22       56.42      8.61 o 
   7   8   5       31.42       21.60      5.70 o 
 -10   9   5        0.00        4.33      1.88 o 
  -9   9   5        5.81        6.47      2.64 o 
  -8   9   5       16.00       14.74      2.72 o 
  -7   9   5       40.51       42.55      7.18 o 
  -6   9   5     1569.16     1635.57     31.71 o 
  -5   9   5      198.48      209.42      5.83 o 
  -4   9   5       31.49       26.41      5.65 o 
  -3   9   5      337.41      331.25      6.73 o 
  -2   9   5      104.08      117.67      3.24 o 
  -1   9   5      292.14      293.45      6.96 o 
   0   9   5       22.26       23.49      2.11 o 
   1   9   5      367.66      388.68      7.29 o 
   2   9   5      367.90      304.48     10.01 o 
   3   9   5      296.61      350.08     15.37 o 
   4   9   5        3.32        3.56      1.90 o 
   5   9   5      268.51      248.66     14.20 o 
   6   9   5      236.41      238.82     13.14 o 
   7   9   5       29.06       32.42      9.25 o 
 -10  10   5       21.59       19.26      4.11 o 
  -9  10   5       32.99       23.28      4.86 o 
  -8  10   5       11.06       16.24      3.01 o 
  -7  10   5      853.15      886.82     26.39 o 
  -6  10   5      336.77      321.77     13.14 o 
  -5  10   5       16.14        9.76      2.38 o 
  -4  10   5      553.42      521.54     11.88 o 
  -3  10   5      301.71      303.69      6.65 o 
  -2  10   5      174.77      184.79      4.41 o 
  -1  10   5      101.16       88.30      2.22 o 
   0  10   5      169.92      173.89      4.40 o 
   1  10   5      321.59      321.73      6.82 o 
   2  10   5      751.78      811.63     34.48 o 
   3  10   5       87.84      100.03      6.58 o 
   4  10   5      196.68      255.62     25.64 o 
   5  10   5        0.18        3.27      3.61 o 
   6  10   5        5.31        3.99      3.69 o 
   7  10   5       35.25       24.19      8.82 o 
 -10  11   5        9.16       11.40      3.31 o 
  -9  11   5        0.83        4.03      2.02 o 
  -8  11   5       21.94       21.60      3.94 o 
  -7  11   5      864.47      872.27     26.19 o 
  -6  11   5      375.52      382.68     12.17 o 
  -5  11   5       56.88       67.06      8.51 o 
  -4  11   5      428.69      425.75      9.40 o 
  -3  11   5      489.07      480.13     11.57 o 
  -2  11   5      579.30      602.62      9.50 o 
  -1  11   5       93.35       92.71      2.38 o 
   0  11   5       25.02       28.65      2.61 o 
   1  11   5       12.32       14.30      2.11 o 
   2  11   5        0.92        1.23      3.10 o 
   3  11   5     1066.71     1011.47     29.35 o 
   4  11   5       36.29       33.60      6.42 o 
   5  11   5      171.72      189.02     14.55 o 
   6  11   5        1.57        5.07      3.08 o 
   7  11   5        2.61        7.51      3.54 o 
 -10  12   5      139.99      141.54      9.11 o 
  -9  12   5       65.43       62.41     10.12 o 
  -8  12   5       37.65       30.84      4.92 o 
  -7  12   5      341.13      330.33     11.73 o 
  -6  12   5      240.09      245.40      9.43 o 
  -5  12   5       41.88       38.29      5.58 o 
  -4  12   5      289.14      278.43      6.04 o 
  -3  12   5       38.26       50.60      4.98 o 
  -2  12   5      543.31      538.26     11.54 o 
  -1  12   5     3735.04     3976.78     81.41 o 
   0  12   5       58.35       61.92      2.89 o 
   1  12   5      203.76      201.35      5.23 o 
   2  12   5      200.58      193.64      9.69 o 
   3  12   5      218.07      237.25     13.03 o 
   4  12   5      199.67      173.38     11.71 o 
   5  12   5       58.99       58.84     10.04 o 
   6  12   5       11.75       10.32      3.75 o 
   7  12   5        2.51        8.23      3.12 o 
 -10  13   5        4.62        2.77      2.20 o 
  -9  13   5       57.69       59.21      7.75 o 
  -8  13   5        3.02        3.95      1.90 o 
  -7  13   5       41.61       38.24      5.03 o 
  -6  13   5     2402.40     2569.81     64.69 o 
  -5  13   5       31.63       31.17      4.11 o 
  -4  13   5        5.13        9.57      2.16 o 
  -3  13   5      445.62      386.85      8.38 o 
  -2  13   5       40.61       39.25      2.75 o 
  -1  13   5       17.77       21.16      2.32 o 
   0  13   5       38.19       32.37      2.98 o 
   1  13   5     1740.23     1815.01     25.62 o 
   2  13   5     1019.26     1117.94     34.98 o 
   3  13   5      372.80      338.80     39.19 o 
   4  13   5       13.90       11.50      6.90 o 
   5  13   5        6.48        7.84      3.23 o 
   6  13   5       30.48       22.86      4.70 o 
 -10  14   5       16.12       11.08      2.56 o 
  -9  14   5       55.26       54.11      7.04 o 
  -8  14   5       23.87       29.86      4.70 o 
  -7  14   5       20.88       14.39      2.97 o 
  -6  14   5        0.06        8.36      3.13 o 
  -5  14   5        9.48        8.32      2.07 o 
  -4  14   5        6.30       11.10      2.15 o 
  -3  14   5       98.28       92.94      9.20 o 
  -2  14   5      496.24      462.02      7.88 o 
  -1  14   5       13.35        6.53      1.83 o 
   0  14   5      357.07      338.27      5.91 o 
   1  14   5      472.06      501.78      8.50 o 
   2  14   5      117.07      128.36      7.64 o 
   3  14   5      562.94      599.44     23.49 o 
   4  14   5       24.68       21.98      4.11 o 
   5  14   5        2.92        1.02      3.33 o 
   6  14   5        5.78       13.14      3.63 o 
  -9  15   5       11.29        9.18      3.11 o 
  -8  15   5       60.08       36.88      5.23 o 
  -7  15   5       89.27       78.64      6.38 o 
  -6  15   5     2508.78     2586.43     74.36 o 
  -5  15   5      542.13      558.34     14.19 o 
  -4  15   5       63.75       57.51      6.19 o 
  -3  15   5      295.06      263.26      5.05 o 
  -2  15   5      272.53      258.74      7.36 o 
  -1  15   5      595.12      534.49     16.87 o 
   0  15   5     1153.71     1180.14     22.86 o 
   1  15   5        3.45        1.97      1.30 o 
   2  15   5     2949.09     3113.44    109.15 o 
   3  15   5       43.01       52.10      8.47 o 
   4  15   5        5.28        2.65      2.74 o 
   5  15   5       31.62       30.45      7.46 o 
   6  15   5      102.12       98.02     10.85 o 
  -9  16   5        0.98        3.54      1.70 o 
  -8  16   5      191.31      177.39     13.85 o 
  -7  16   5       33.09       24.32      3.39 o 
  -6  16   5        8.16        6.47      2.05 o 
  -5  16   5       28.77       25.31      4.58 o 
  -4  16   5       25.46       23.42      3.52 o 
  -3  16   5        1.27        2.60      1.84 o 
  -2  16   5     2271.91     2557.92     53.53 o 
  -1  16   5     3205.90     3300.83     60.41 o 
   0  16   5       42.04       37.12      4.77 o 
   1  16   5      616.19      645.38     15.91 o 
   2  16   5      199.37      185.34     12.37 o 
   3  16   5        7.29        8.34      3.05 o 
   4  16   5      239.63      253.90     19.92 o 
   5  16   5        2.89        3.81      2.57 o 
   6  16   5       41.31       45.54     14.61 o 
  -9  17   5       12.21       11.03      3.52 o 
  -8  17   5        1.65        4.64      2.61 o 
  -7  17   5      145.68      124.62      6.23 o 
  -6  17   5      261.46      232.41     10.54 o 
  -5  17   5        7.80        8.59      1.79 o 
  -4  17   5       49.07       48.72      6.48 o 
  -3  17   5      333.70      327.26     12.37 o 
  -2  17   5      387.21      378.78     13.99 o 
  -1  17   5      582.34      504.64     14.13 o 
   0  17   5       93.47       93.93      5.47 o 
   1  17   5      170.05      163.30      6.30 o 
   2  17   5     1278.17     1291.01     47.73 o 
   3  17   5       80.86       59.68     11.63 o 
   4  17   5      315.78      307.44     15.72 o 
   5  17   5        9.37        6.86      3.66 o 
   6  17   5       11.34       10.48      3.85 o 
  -9  18   5       70.39       46.03     11.72 o 
  -8  18   5       92.83       71.32     12.70 o 
  -7  18   5      183.25      185.19      8.13 o 
  -6  18   5      170.79      178.45      7.84 o 
  -5  18   5       96.29      101.26      5.45 o 
  -4  18   5      690.39      740.54     17.28 o 
  -3  18   5      153.81      157.13      6.20 o 
  -2  18   5     1107.12     1236.51     32.22 o 
  -1  18   5      152.94      152.03      4.45 o 
   0  18   5      742.83      761.54     18.52 o 
   1  18   5      113.62      108.26      4.02 o 
   2  18   5      218.99      203.62      9.29 o 
   3  18   5        4.00        7.79      2.73 o 
   4  18   5        2.24        2.14      3.04 o 
   5  18   5        7.27        6.46      3.83 o 
   6  18   5        2.04        5.89      2.69 o 
  -9  19   5      180.87      174.34      9.07 o 
  -8  19   5       91.75       66.79     12.16 o 
  -7  19   5      119.13      113.01     13.83 o 
  -6  19   5       49.29       43.97      5.66 o 
  -5  19   5       48.88       64.09     10.53 o 
  -4  19   5      283.98      317.73      6.84 o 
  -3  19   5      176.63      169.44      7.61 o 
  -2  19   5      370.23      357.66     17.66 o 
  -1  19   5        0.44        3.63      1.79 o 
   0  19   5     1058.75     1076.23     24.52 o 
   1  19   5       17.95       17.54      2.95 o 
   2  19   5        2.47        3.84      2.09 o 
   3  19   5        6.01        6.74      3.22 o 
   4  19   5        0.18        0.62      2.33 o 
   5  19   5       29.78       29.55      5.64 o 
  -8  20   5       18.74       11.08      3.39 o 
  -7  20   5        2.77        4.63      2.08 o 
  -6  20   5       28.46       25.44      4.63 o 
  -5  20   5       29.31       19.42      4.73 o 
  -4  20   5      174.92      151.85      8.83 o 
  -3  20   5      184.91      200.95      5.66 o 
  -2  20   5     1621.16     1638.56     47.88 o 
  -1  20   5      204.46      229.20      9.09 o 
   0  20   5      127.47      116.78      6.70 o 
   1  20   5       45.66       43.05      5.49 o 
   2  20   5        4.77        5.20      2.11 o 
   3  20   5       14.41       10.65      3.90 o 
   4  20   5        5.38        5.60      2.86 o 
   5  20   5       77.09       79.71     13.03 o 
  -8  21   5       95.67       76.57     17.77 o 
  -7  21   5        0.49        6.05      2.87 o 
  -6  21   5        3.21        0.72      2.38 o 
  -5  21   5      294.62      282.48      7.79 o 
  -4  21   5       86.93       69.91      9.00 o 
  -3  21   5      225.96      224.79      5.81 o 
  -2  21   5     1723.99     1752.08     55.70 o 
  -1  21   5        3.20        6.13      2.58 o 
   0  21   5      140.19      139.63     13.37 o 
   1  21   5      281.54      294.55     10.36 o 
   2  21   5        6.26        4.81      1.54 o 
   3  21   5      351.29      385.65     16.92 o 
   4  21   5      248.92      287.76     13.18 o 
   5  21   5        1.77        3.98      2.32 o 
  -8  22   5        0.21        2.60      2.69 o 
  -7  22   5        4.03        3.25      1.77 o 
  -6  22   5      279.77      300.96     12.76 o 
  -5  22   5       83.16       75.92     12.79 o 
  -4  22   5      316.27      320.15     11.18 o 
  -3  22   5      307.70      353.99     12.24 o 
  -2  22   5       15.00       13.93      2.91 o 
  -1  22   5       22.80       16.38      4.05 o 
   0  22   5       47.77       53.45      7.81 o 
   1  22   5      478.52      505.71     13.62 o 
   2  22   5        1.96        5.79      3.74 o 
   3  22   5      218.86      224.52     13.10 o 
   4  22   5       38.21       34.81      8.50 o 
   5  22   5        0.49        4.19      2.57 o 
  -8  23   5        7.28        7.16      2.14 o 
  -7  23   5        1.14        2.24      3.35 o 
  -6  23   5       19.80       18.08      4.74 o 
  -5  23   5      161.21      180.11      7.82 o 
  -4  23   5      238.53      241.02     12.40 o 
  -3  23   5      257.09      274.44      7.34 o 
  -2  23   5       90.07       97.23      9.75 o 
  -1  23   5       15.81       13.47      3.62 o 
   0  23   5       32.53       28.67      4.93 o 
   1  23   5        0.85        1.49      2.66 o 
   2  23   5       30.75       29.97      6.74 o 
   3  23   5       78.43       73.58     13.98 o 
   4  23   5       69.61       60.44     13.99 o 
  -7  24   5        8.48       11.53      4.35 o 
  -6  24   5       98.81       78.61     16.20 o 
  -5  24   5       33.29       36.55      8.27 o 
  -4  24   5        0.18        0.46      2.75 o 
  -3  24   5       11.79       12.76      3.06 o 
  -2  24   5       25.59       24.01      4.43 o 
  -1  24   5        3.48        4.40      2.70 o 
   0  24   5        6.57        5.85      1.61 o 
   1  24   5       89.54      113.06      8.71 o 
   2  24   5       56.40       64.92     10.43 o 
   3  24   5       11.66       14.29      4.78 o 
   4  24   5      140.38      172.94     12.20 o 
  -7  25   5       24.21       19.74      5.43 o 
  -6  25   5        6.78        6.70      2.62 o 
  -5  25   5       38.00       34.07      9.86 o 
  -4  25   5       57.00       42.48      6.88 o 
  -3  25   5       75.70       79.72      9.11 o 
  -2  25   5       77.60       71.13     10.27 o 
  -1  25   5        0.08        2.70      1.41 o 
   0  25   5       84.37       93.73      6.46 o 
   1  25   5        0.23        2.05      2.03 o 
   2  25   5       88.41       92.82     13.80 o 
   3  25   5        1.04        4.50      3.19 o 
   4  25   5        3.55        3.26      2.17 o 
  -7  26   5       99.81       78.82     18.50 o 
  -6  26   5       52.85       41.81      9.54 o 
  -5  26   5       32.60       30.26      8.34 o 
  -4  26   5       51.77       26.13      9.85 o 
  -3  26   5       77.03       72.32     11.92 o 
  -2  26   5       20.96       24.01      5.97 o 
  -1  26   5        1.43        2.30      1.48 o 
   0  26   5       63.52       59.39      9.69 o 
   1  26   5       32.70       26.25      7.13 o 
   2  26   5       11.09       13.41      3.09 o 
   3  26   5       54.89       60.69      9.24 o 
  -6  27   5       14.59       10.46      5.48 o 
  -5  27   5       12.34       12.21      3.86 o 
  -4  27   5       41.49       41.05      9.45 o 
  -3  27   5        2.59        3.73      3.62 o 
  -2  27   5       14.10       13.03      3.36 o 
  -1  27   5      164.15      167.97      8.61 o 
   0  27   5       26.28       22.18      3.97 o 
   1  27   5      193.65      213.01     16.67 o 
   2  27   5       58.54       60.13     17.85 o 
   3  27   5      113.13      102.19     19.02 o 
  -6  28   5      137.85      142.12     18.45 o 
  -5  28   5        0.26        1.09      3.20 o 
  -4  28   5       68.01       49.37     13.34 o 
  -3  28   5      116.12      126.15      7.06 o 
  -2  28   5       63.84       54.74      9.58 o 
  -1  28   5       45.31       25.50      5.00 o 
   0  28   5        1.52        0.94      2.25 o 
   1  28   5       19.43       20.51      4.25 o 
   2  28   5      114.88      131.71     10.87 o 
  -5  29   5       39.36       27.97      9.44 o 
  -4  29   5        4.89        3.53      2.40 o 
  -3  29   5      221.77      233.13     12.87 o 
  -2  29   5       20.69       13.31      5.15 o 
  -1  29   5       38.13       26.38      6.53 o 
   0  29   5       27.81       28.04      6.40 o 
   1  29   5       11.45       12.78      3.67 o 
   2  29   5        4.54        7.20      3.49 o 
  -4  30   5        2.06        7.36      3.40 o 
  -3  30   5        0.00        2.32      3.07 o 
  -2  30   5      425.70      504.76     20.89 o 
  -1  30   5      572.74      780.20     53.32 o 
   0  30   5       27.46       26.76      8.08 o 
   1  30   5       17.36       15.67      5.23 o 
  -3  31   5      113.48      163.42      8.86 o 
  -2  31   5       90.02       79.07     19.89 o 
  -1  31   5       60.66       47.97     13.26 o 
   0  31   5        0.67        5.49      2.51 o 
 -10   0   6        0.34        2.91      3.18 o 
  -9   0   6       40.15       26.69      7.87 o 
  -8   0   6      163.18      189.33     18.61 o 
  -7   0   6      382.31      428.28     21.24 o 
  -6   0   6       29.75       31.71      6.02 o 
  -5   0   6      807.83      817.85     15.73 o 
  -4   0   6      315.19      355.18     14.24 o 
  -3   0   6      321.08      355.26     14.83 o 
  -2   0   6     9495.14     9983.27    224.32 o 
  -1   0   6      190.72      226.26      7.60 o 
   0   0   6      228.99      207.19      8.98 o 
   1   0   6      747.52      747.74     16.82 o 
   2   0   6     2864.89     2816.42    119.66 o 
   3   0   6     1327.59     1250.74     42.77 o 
   4   0   6      224.27      265.61     16.90 o 
   5   0   6       38.68       32.20      9.70 o 
   6   0   6      261.03      300.87     13.25 o 
 -10   1   6       15.11       16.09      4.68 o 
  -9   1   6        0.08        1.64      3.22 o 
  -8   1   6      187.10      190.43     10.31 o 
  -7   1   6       66.73       61.70      6.65 o 
  -6   1   6      505.56      495.59     10.91 o 
  -5   1   6       19.76       23.15      3.92 o 
  -4   1   6       50.31       62.21      2.90 o 
  -3   1   6      658.74      658.68     10.51 o 
  -2   1   6       31.50       30.52      3.31 o 
  -1   1   6      322.43      320.63      6.41 o 
   0   1   6        0.42        2.88      0.97 o 
   1   1   6      494.25      491.74     19.08 o 
   2   1   6      298.13      267.55     13.62 o 
   3   1   6      291.20      267.91     10.41 o 
   4   1   6        9.95       10.49      2.46 o 
   5   1   6        9.47        7.51      3.48 o 
   6   1   6       17.21       11.21      3.80 o 
 -10   2   6        0.11        2.51      2.47 o 
  -9   2   6       82.76       75.66     14.26 o 
  -8   2   6      114.90      104.69     12.36 o 
  -7   2   6        2.64        5.39      2.36 o 
  -6   2   6       31.26       36.06      4.03 o 
  -5   2   6       94.59      107.85      4.28 o 
  -4   2   6      253.57      288.83      8.75 o 
  -3   2   6      173.37      188.01      4.72 o 
  -2   2   6      242.93      211.70      5.90 o 
  -1   2   6       24.29       33.49      2.76 o 
   0   2   6      653.75      603.74     10.75 o 
   1   2   6       76.72       76.78      4.15 o 
   2   2   6      682.03      680.34     24.03 o 
   3   2   6      816.73      775.16     35.07 o 
   4   2   6       81.10       68.82     12.33 o 
   5   2   6      109.20      116.45      5.63 o 
   6   2   6        6.13        6.26      2.62 o 
 -10   3   6        0.01        6.22      3.48 o 
  -9   3   6      244.51      268.59     16.03 o 
  -8   3   6        0.11        4.27      2.39 o 
  -7   3   6        7.03        7.86      2.10 o 
  -6   3   6      377.64      393.42     11.59 o 
  -5   3   6       97.64       84.53      3.49 o 
  -4   3   6     1152.77     1093.85     18.57 o 
  -3   3   6        0.47        1.65      0.90 o 
  -2   3   6      212.19      211.13      5.04 o 
  -1   3   6       41.03       44.24      2.41 o 
   0   3   6      311.03      316.22      7.08 o 
   1   3   6      569.56      552.88     10.26 o 
   2   3   6      209.50      189.98     11.02 o 
   3   3   6      123.59      112.54     13.14 o 
   4   3   6      177.91      190.45      9.75 o 
   5   3   6        2.59        3.84      2.07 o 
   6   3   6        6.00        2.12      1.93 o 
 -10   4   6        9.77       15.61      4.10 o 
  -9   4   6       99.46      101.05     13.09 o 
  -8   4   6        3.32        3.01      2.15 o 
  -7   4   6      110.50       95.40      9.17 o 
  -6   4   6        3.74        5.67      1.67 o 
  -5   4   6      395.52      382.62     15.02 o 
  -4   4   6       45.99       52.23      4.80 o 
  -3   4   6       91.47       93.65      3.99 o 
  -2   4   6      265.22      271.48      5.87 o 
  -1   4   6      592.95      615.61     10.07 o 
   0   4   6        9.36       10.16      1.50 o 
   1   4   6        0.06        4.63      2.47 o 
   2   4   6     1408.18     1391.25     29.43 o 
   3   4   6       51.62       46.87      5.48 o 
   4   4   6       16.76       12.15      2.48 o 
   5   4   6       60.96       61.58     11.76 o 
   6   4   6        7.04        6.72      2.69 o 
 -10   5   6       29.07       20.19      5.23 o 
  -9   5   6      113.89      109.62     11.05 o 
  -8   5   6      302.37      297.35      8.08 o 
  -7   5   6        0.98        3.71      1.70 o 
  -6   5   6      170.15      176.47      6.25 o 
  -5   5   6       12.86       15.63      2.28 o 
  -4   5   6       70.04       85.12      4.66 o 
  -3   5   6     2246.88     2312.22     34.28 o 
  -2   5   6      339.77      313.49      6.34 o 
  -1   5   6     1893.97     1933.98     26.83 o 
   0   5   6      207.90      209.44      6.69 o 
   1   5   6      839.97      823.35     22.88 o 
   2   5   6      263.92      251.83      9.80 o 
   3   5   6      104.45       98.81      7.78 o 
   4   5   6       29.70       31.87      5.49 o 
   5   5   6      147.91      158.44     12.61 o 
   6   5   6        9.77       11.72      4.60 o 
 -10   6   6       31.28       30.30      8.03 o 
  -9   6   6       98.64       95.70     11.01 o 
  -8   6   6       25.03       13.77      2.82 o 
  -7   6   6      232.47      199.64      5.12 o 
  -6   6   6       37.88       33.45      4.64 o 
  -5   6   6      372.94      384.48     11.09 o 
  -4   6   6       17.72       10.93      1.74 o 
  -3   6   6      235.48      220.20      6.47 o 
  -2   6   6      103.87       96.31      2.60 o 
  -1   6   6       72.49       59.56      3.22 o 
   0   6   6        5.42        6.26      1.62 o 
   1   6   6        0.37        2.16      2.44 o 
   2   6   6      189.87      169.62      8.75 o 
   3   6   6      419.65      449.70     16.05 o 
   4   6   6       24.01       13.13      3.06 o 
   5   6   6        5.27       10.08      3.25 o 
   6   6   6       24.52       21.58      5.31 o 
 -10   7   6       99.16       71.95     17.24 o 
  -9   7   6       95.01       88.00      5.62 o 
  -8   7   6        0.21        5.04      2.32 o 
  -7   7   6      118.16      114.02      6.11 o 
  -6   7   6      648.94      632.63     16.01 o 
  -5   7   6      308.15      299.29      5.39 o 
  -4   7   6       27.95       36.14      3.07 o 
  -3   7   6       48.84       56.21      2.16 o 
  -2   7   6       11.78       10.66      1.59 o 
  -1   7   6      277.84      304.44      6.96 o 
   0   7   6      237.94      236.64      6.69 o 
   1   7   6       57.80       45.68      3.11 o 
   2   7   6       44.77       43.05      7.88 o 
   3   7   6      113.24      121.77     13.13 o 
   4   7   6      201.90      205.65     17.15 o 
   5   7   6       31.42       25.65      5.01 o 
   6   7   6       78.56       64.23     16.36 o 
 -10   8   6       29.61       21.48      8.45 o 
  -9   8   6        5.43        6.21      3.35 o 
  -8   8   6      179.33      166.31      4.87 o 
  -7   8   6       16.08       16.37      3.85 o 
  -6   8   6      971.65     1043.38     24.66 o 
  -5   8   6       44.70       44.70      6.17 o 
  -4   8   6      252.09      253.01      4.67 o 
  -3   8   6       68.71       80.67      4.31 o 
  -2   8   6      587.24      585.32     10.72 o 
  -1   8   6       23.10       25.03      3.57 o 
   0   8   6      924.17      914.92     13.02 o 
   1   8   6        9.85       16.08      2.77 o 
   2   8   6     1271.18     1287.79     39.04 o 
   3   8   6       73.68       79.73     14.68 o 
   4   8   6      242.21      249.47     10.81 o 
   5   8   6        0.42        4.87      3.61 o 
   6   8   6        2.28        0.49      3.01 o 
 -10   9   6        7.44        3.90      2.81 o 
  -9   9   6        0.21        4.71      1.68 o 
  -8   9   6      236.91      246.95     10.92 o 
  -7   9   6      106.48      109.34      5.14 o 
  -6   9   6      173.28      190.95      9.53 o 
  -5   9   6      225.69      215.39      7.51 o 
  -4   9   6        6.91        6.65      2.01 o 
  -3   9   6      105.33       96.49      3.73 o 
  -2   9   6        5.76        8.76      1.64 o 
  -1   9   6      262.09      273.71      7.24 o 
   0   9   6      274.03      258.58      9.31 o 
   1   9   6        6.72        3.80      1.77 o 
   2   9   6        7.35        7.27      3.57 o 
   3   9   6      190.80      191.73     11.18 o 
   4   9   6      294.98      320.16     34.17 o 
   5   9   6       63.49       63.51     13.93 o 
   6   9   6      136.05      156.55     12.53 o 
 -10  10   6        7.51        7.16      3.11 o 
  -9  10   6      100.07       90.85      8.09 o 
  -8  10   6      302.80      311.99     13.86 o 
  -7  10   6      143.53      148.37      7.56 o 
  -6  10   6      482.41      507.97     12.86 o 
  -5  10   6      103.94      103.38      4.66 o 
  -4  10   6      265.46      269.76      5.93 o 
  -3  10   6      161.80      157.73      4.16 o 
  -2  10   6      100.14       92.71      3.37 o 
  -1  10   6      181.65      180.78      3.91 o 
   0  10   6      134.64      120.29      3.85 o 
   1  10   6        8.63       11.33      4.09 o 
   2  10   6        4.64        5.43      2.74 o 
   3  10   6       69.69       85.55     14.99 o 
   4  10   6       36.71       37.13      7.06 o 
   5  10   6       14.58       12.97      4.59 o 
   6  10   6       35.63       35.02      9.31 o 
 -10  11   6       44.22       41.35      7.66 o 
  -9  11   6        1.85        3.04      2.23 o 
  -8  11   6      443.40      459.38     17.81 o 
  -7  11   6       60.14       52.23      6.95 o 
  -6  11   6       94.93       99.84      6.76 o 
  -5  11   6      564.91      555.76     14.90 o 
  -4  11   6      368.23      354.76     10.91 o 
  -3  11   6        1.89        3.56      1.65 o 
  -2  11   6      318.85      288.15      3.97 o 
  -1  11   6      764.61      825.63     10.49 o 
   0  11   6      578.26      538.47     11.03 o 
   1  11   6      344.20      320.68     14.39 o 
   2  11   6       19.46       22.22      5.19 o 
   3  11   6      102.81      112.97     16.63 o 
   4  11   6       43.90       43.39      9.13 o 
   5  11   6      246.81      250.70     14.07 o 
   6  11   6        3.16        3.29      2.73 o 
 -10  12   6       55.11       37.32      6.62 o 
  -9  12   6        2.40        3.14      2.27 o 
  -8  12   6        3.39        3.30      2.11 o 
  -7  12   6        0.01        4.94      2.06 o 
  -6  12   6       89.16       94.74      6.67 o 
  -5  12   6        9.70        7.86      2.19 o 
  -4  12   6     1508.87     1481.53     29.13 o 
  -3  12   6      334.34      338.33      6.85 o 
  -2  12   6      308.95      315.02      6.45 o 
  -1  12   6        2.41        2.83      1.58 o 
   0  12   6      259.20      267.17      8.21 o 
   1  12   6        7.37        5.47      1.91 o 
   2  12   6        1.49        2.27      3.15 o 
   3  12   6      537.94      562.99     13.51 o 
   4  12   6        0.24        2.02      2.10 o 
   5  12   6      146.57      153.91     10.62 o 
   6  12   6        1.39        0.58      2.97 o 
 -10  13   6       14.29        7.71      2.77 o 
  -9  13   6       76.56       82.70      8.75 o 
  -8  13   6       43.47       38.63      5.68 o 
  -7  13   6       29.69       29.20      4.14 o 
  -6  13   6       40.83       40.40      6.12 o 
  -5  13   6      215.26      209.86      8.56 o 
  -4  13   6        0.73        5.02      2.06 o 
  -3  13   6     1266.32     1407.27     40.34 o 
  -2  13   6        0.59        3.71      1.22 o 
  -1  13   6      297.70      297.18      8.41 o 
   0  13   6      536.25      524.50     13.14 o 
   1  13   6        1.08        0.63      2.80 o 
   2  13   6       93.72       86.91      5.56 o 
   3  13   6       43.99       46.06      7.37 o 
   4  13   6       34.45       29.65      6.83 o 
   5  13   6        1.26        3.95      2.63 o 
   6  13   6      237.63      259.43     14.08 o 
  -9  14   6       10.09        4.51      3.14 o 
  -8  14   6       44.23       31.80      4.88 o 
  -7  14   6       40.15       36.75      4.75 o 
  -6  14   6     1295.16     1343.11     34.12 o 
  -5  14   6       60.79       60.62      7.61 o 
  -4  14   6      859.50      862.72     21.12 o 
  -3  14   6       60.16       80.54     10.74 o 
  -2  14   6      398.05      340.40     11.29 o 
  -1  14   6      123.19      110.79      4.40 o 
   0  14   6      239.70      248.74      8.66 o 
   1  14   6      355.55      396.17     18.98 o 
   2  14   6      122.99      118.99      8.52 o 
   3  14   6        3.70        5.18      2.76 o 
   4  14   6       43.93       43.51      9.40 o 
   5  14   6      398.45      448.91     18.96 o 
  -9  15   6      102.85      122.63     11.00 o 
  -8  15   6       89.39       81.73      6.76 o 
  -7  15   6        0.76        0.89      2.44 o 
  -6  15   6        7.83        7.93      2.57 o 
  -5  15   6      280.81      275.71      6.75 o 
  -4  15   6       39.41       31.75      3.65 o 
  -3  15   6     1019.15     1043.20     40.97 o 
  -2  15   6      489.96      472.97     13.96 o 
  -1  15   6       90.78       73.44      4.36 o 
   0  15   6       34.75       26.37      4.12 o 
   1  15   6        7.06        5.33      1.74 o 
   2  15   6       57.48       73.72     12.76 o 
   3  15   6        1.80        2.32      1.79 o 
   4  15   6       66.09       65.87     14.35 o 
   5  15   6       39.48       37.55      9.94 o 
  -9  16   6        0.03        3.29      3.02 o 
  -8  16   6      345.29      350.97     14.95 o 
  -7  16   6        2.77        2.42      1.79 o 
  -6  16   6        6.44        6.70      2.14 o 
  -5  16   6        2.29        4.66      1.75 o 
  -4  16   6      311.31      294.24     10.55 o 
  -3  16   6      113.35       99.51     14.86 o 
  -2  16   6      347.14      331.76     11.84 o 
  -1  16   6       28.83       20.98      3.10 o 
   0  16   6      316.35      345.88     12.01 o 
   1  16   6      342.52      311.52     10.04 o 
   2  16   6      239.27      186.55      6.31 o 
   3  16   6       43.13       34.50      8.64 o 
   4  16   6        3.31        6.89      4.39 o 
   5  16   6        0.62        4.27      1.96 o 
  -9  17   6      102.48      113.40     10.46 o 
  -8  17   6      190.53      158.22      9.30 o 
  -7  17   6      273.05      293.14     12.58 o 
  -6  17   6       34.45       27.11      5.70 o 
  -5  17   6      184.07      192.54      8.62 o 
  -4  17   6      844.73      849.76     28.95 o 
  -3  17   6      904.64     1018.45     26.90 o 
  -2  17   6      163.77      145.08      8.46 o 
  -1  17   6        0.60        0.36      1.59 o 
   0  17   6      144.19      121.82      6.12 o 
   1  17   6      101.80       72.44     13.92 o 
   2  17   6       16.32       17.49      3.86 o 
   3  17   6       43.92       49.68     10.58 o 
   4  17   6        4.06        3.36      2.82 o 
   5  17   6       30.25       18.50      8.21 o 
  -9  18   6      247.39      271.85     10.77 o 
  -8  18   6      116.90       73.96      9.08 o 
  -7  18   6        0.48        4.20      1.73 o 
  -6  18   6        3.60        4.37      1.53 o 
  -5  18   6       23.55       18.35      3.98 o 
  -4  18   6      690.36      689.54     24.09 o 
  -3  18   6      105.58      117.37      9.00 o 
  -2  18   6      977.45     1009.49     33.20 o 
  -1  18   6      314.10      282.25     17.70 o 
   0  18   6      105.85       93.88      6.40 o 
   1  18   6      316.35      337.67     12.60 o 
   2  18   6      139.41      123.61      7.64 o 
   3  18   6        1.82        2.07      3.28 o 
   4  18   6        7.17        5.70      2.47 o 
   5  18   6       31.11       17.85      6.88 o 
  -8  19   6      678.21      699.36     21.55 o 
  -7  19   6        1.49        4.03      2.32 o 
  -6  19   6      170.75      182.53      5.85 o 
  -5  19   6       23.86       17.08      3.39 o 
  -4  19   6      351.82      389.75     14.48 o 
  -3  19   6       75.02       67.28      5.54 o 
  -2  19   6      153.09      159.41      6.56 o 
  -1  19   6      580.68      609.25     33.60 o 
   0  19   6      119.37       98.70      9.53 o 
   1  19   6       38.94       37.54      6.81 o 
   2  19   6      127.57      154.85      6.60 o 
   3  19   6       24.47       23.36      7.38 o 
   4  19   6       44.62       35.46      9.19 o 
  -8  20   6      235.79      220.33     11.92 o 
  -7  20   6       69.46       65.54     10.56 o 
  -6  20   6       92.82       69.19     12.00 o 
  -5  20   6      122.51      148.37     11.51 o 
  -4  20   6        8.30        4.68      2.06 o 
  -3  20   6       64.67       56.18      8.62 o 
  -2  20   6       25.12       17.58      3.23 o 
  -1  20   6        0.01       -0.61      2.26 o 
   0  20   6      679.84      682.67     14.38 o 
   1  20   6      162.16      168.45     16.81 o 
   2  20   6       58.19       54.91     10.89 o 
   3  20   6       42.93       41.64     11.48 o 
   4  20   6        5.00        5.62      2.50 o 
  -8  21   6        0.53        5.44      2.75 o 
  -7  21   6       14.36       13.74      3.78 o 
  -6  21   6      236.48      261.15     12.41 o 
  -5  21   6      289.71      338.07     13.62 o 
  -4  21   6       41.85       44.23      8.52 o 
  -3  21   6      121.96      121.16      5.10 o 
  -2  21   6      114.56      124.78      7.74 o 
  -1  21   6       77.53       76.15      9.25 o 
   0  21   6     1081.74     1212.60     53.20 o 
   1  21   6       67.75       47.65      6.69 o 
   2  21   6        2.08        4.55      2.33 o 
   3  21   6        3.99       10.02      3.81 o 
   4  21   6       84.06       65.36     17.67 o 
  -8  22   6        5.22       11.04      3.51 o 
  -7  22   6       63.16       53.86      9.14 o 
  -6  22   6       14.78       11.20      3.00 o 
  -5  22   6       59.09       35.02     10.83 o 
  -4  22   6      608.80      679.96     26.31 o 
  -3  22   6      115.49      143.75      8.41 o 
  -2  22   6       63.96       55.51      9.40 o 
  -1  22   6       46.92       52.52      8.86 o 
   0  22   6      307.36      330.14     14.82 o 
   1  22   6       22.16        7.58      5.26 o 
   2  22   6        8.11        4.67      1.83 o 
   3  22   6       64.58       60.85      9.56 o 
   4  22   6        7.39        4.76      2.40 o 
  -7  23   6       33.28       27.03      7.15 o 
  -6  23   6       49.71       47.39      8.50 o 
  -5  23   6       10.89        7.13      3.62 o 
  -4  23   6       66.86       52.95      8.37 o 
  -3  23   6        2.07       -0.43      2.68 o 
  -2  23   6       88.16       66.54     11.41 o 
  -1  23   6       26.68       18.58      4.63 o 
   0  23   6        1.00        0.70      2.92 o 
   1  23   6       41.23       48.47     12.20 o 
   2  23   6       74.62       56.33     13.16 o 
   3  23   6      153.44      157.43     11.73 o 
  -7  24   6       37.44       32.42      9.56 o 
  -6  24   6      144.21      138.58      9.07 o 
  -5  24   6       20.12       10.40      3.14 o 
  -4  24   6      141.79      161.74      8.85 o 
  -3  24   6       19.90       30.89      4.48 o 
  -2  24   6        7.19        8.92      2.97 o 
  -1  24   6       87.85       71.27     12.86 o 
   0  24   6      161.94      164.11      9.62 o 
   1  24   6       53.90       41.57      9.08 o 
   2  24   6      208.55      226.45     12.18 o 
   3  24   6        0.17        3.25      3.15 o 
  -7  25   6       18.07        9.93      4.67 o 
  -6  25   6      577.74      681.74     38.24 o 
  -5  25   6      116.05      137.92     24.05 o 
  -4  25   6      233.29      237.83     12.08 o 
  -3  25   6        0.21        0.21      1.84 o 
  -2  25   6        2.63        4.13      1.91 o 
  -1  25   6        3.59        7.46      2.47 o 
   0  25   6        2.59        2.09      1.17 o 
   1  25   6       42.85       47.60      9.10 o 
   2  25   6       14.69        9.80      4.34 o 
   3  25   6        5.40        6.61      2.67 o 
  -6  26   6       15.38       12.71      5.39 o 
  -5  26   6      236.99      253.29     12.15 o 
  -4  26   6        0.00        4.55      2.81 o 
  -3  26   6        4.14        3.69      2.49 o 
  -2  26   6        7.25       12.86      4.00 o 
  -1  26   6       52.35       49.24     10.46 o 
   0  26   6       13.49       14.62      3.96 o 
   1  26   6        0.16        1.45      3.54 o 
   2  26   6       62.58       62.23     14.28 o 
  -6  27   6       15.18       14.57      5.29 o 
  -5  27   6       12.59       22.56      5.88 o 
  -4  27   6       31.49       18.24     10.16 o 
  -3  27   6        1.30        2.33      2.22 o 
  -2  27   6       18.73       14.99      4.98 o 
  -1  27   6      160.18      196.54     11.90 o 
   0  27   6      156.41      160.67      8.90 o 
   1  27   6       30.18       26.40      8.06 o 
   2  27   6       34.93       37.28     12.10 o 
  -5  28   6      126.56      130.79     17.22 o 
  -4  28   6        1.46        4.73      3.73 o 
  -3  28   6       54.87       51.14     14.54 o 
  -2  28   6        3.18        5.81      2.49 o 
  -1  28   6       27.92       15.28      3.80 o 
   0  28   6        0.60        3.12      2.43 o 
   1  28   6        1.48        2.65      2.84 o 
  -4  29   6      100.22      118.83     10.85 o 
  -3  29   6       17.70       18.95      5.45 o 
  -2  29   6       45.61       33.69      9.79 o 
  -1  29   6      118.73      138.76      9.74 o 
   0  29   6       95.86      115.02      8.53 o 
  -3  30   6       29.30       20.19      9.05 o 
  -2  30   6        0.05        4.72      3.18 o 
  -1  30   6       28.44       24.15      6.58 o 
 -10   1   7        3.67        9.71      3.10 o 
  -9   1   7        9.22        9.69      3.89 o 
  -8   1   7      119.67      125.52     12.35 o 
  -7   1   7       34.22       31.80      5.48 o 
  -6   1   7       36.17       44.92      5.07 o 
  -5   1   7        0.41        2.47      1.24 o 
  -4   1   7      329.46      348.77      5.52 o 
  -3   1   7      262.09      261.84      7.17 o 
  -2   1   7      440.08      404.12      6.77 o 
  -1   1   7      111.79       91.88      3.61 o 
   0   1   7       20.25       19.97      3.57 o 
   1   1   7      155.02      136.47     11.81 o 
   2   1   7       11.12        6.08      2.17 o 
   3   1   7      202.08      181.96      7.74 o 
   4   1   7       86.78      121.18      8.88 o 
   5   1   7      400.72      472.29     13.33 o 
   6   1   7       58.45       45.67     18.31 o 
 -10   2   7       10.66        8.36      3.51 o 
  -9   2   7        5.61        8.20      2.69 o 
  -8   2   7      293.72      319.32     15.24 o 
  -7   2   7       37.66       37.83      5.21 o 
  -6   2   7       22.17       23.86      4.35 o 
  -5   2   7      245.13      240.11      6.94 o 
  -4   2   7      408.64      423.78      9.66 o 
  -3   2   7      398.71      376.84      5.98 o 
  -2   2   7       80.85       85.61      4.46 o 
  -1   2   7        5.53        5.04      1.24 o 
   0   2   7      843.84      803.58     17.55 o 
   1   2   7      400.42      369.84     12.86 o 
   2   2   7      297.82      292.07     12.09 o 
   3   2   7      459.27      465.15     10.47 o 
   4   2   7       20.02       18.12      3.81 o 
   5   2   7       20.38       14.92      4.49 o 
 -10   3   7       23.84       29.52      6.86 o 
  -9   3   7        0.11        1.02      2.21 o 
  -8   3   7       39.25       44.04      6.68 o 
  -7   3   7      431.31      463.76     15.51 o 
  -6   3   7      133.57      143.80      7.24 o 
  -5   3   7      782.34      795.74     15.00 o 
  -4   3   7      286.72      260.45      8.24 o 
  -3   3   7       60.43       62.24      2.58 o 
  -2   3   7      780.93      742.16      9.30 o 
  -1   3   7      235.28      220.56      3.27 o 
   0   3   7      159.49      131.19      6.45 o 
   1   3   7      168.85      150.14      8.62 o 
   2   3   7       86.69       89.73      6.55 o 
   3   3   7       73.91       71.14     12.53 o 
   4   3   7      380.31      384.42     20.29 o 
   5   3   7      509.93      558.07     13.67 o 
 -10   4   7        1.43        4.08      2.36 o 
  -9   4   7       17.57       15.97      3.87 o 
  -8   4   7      213.15      224.35     13.00 o 
  -7   4   7        5.22        5.90      2.13 o 
  -6   4   7      112.90      106.97      6.14 o 
  -5   4   7       67.79       75.03      8.45 o 
  -4   4   7      731.17      747.37     13.52 o 
  -3   4   7      895.93      987.34     12.19 o 
  -2   4   7      704.29      690.50      8.97 o 
  -1   4   7     1995.12     2003.22     22.41 o 
   0   4   7        6.14        6.33      2.03 o 
   1   4   7      229.16      216.42      8.18 o 
   2   4   7        0.94        4.33      1.96 o 
   3   4   7      112.22      116.95      5.87 o 
   4   4   7       60.86       72.36     10.46 o 
   5   4   7      210.78      253.70     14.48 o 
 -10   5   7        1.66        5.43      1.99 o 
  -9   5   7       31.30       31.38      7.94 o 
  -8   5   7      111.78      129.78     13.47 o 
  -7   5   7       74.80       79.81      7.14 o 
  -6   5   7      163.77      180.99      8.61 o 
  -5   5   7      190.82      181.88     13.17 o 
  -4   5   7       13.38       13.36      2.03 o 
  -3   5   7      391.64      388.03     10.44 o 
  -2   5   7       16.97       18.20      2.34 o 
  -1   5   7      565.87      548.74     10.20 o 
   0   5   7     3032.95     3076.82     78.59 o 
   1   5   7      719.29      649.98     18.37 o 
   2   5   7      156.67      156.44     10.79 o 
   3   5   7      124.89      109.58     11.89 o 
   4   5   7       83.65       83.02      7.63 o 
   5   5   7       45.78       41.52     10.06 o 
 -10   6   7        4.35        4.30      3.21 o 
  -9   6   7       22.69       18.55      4.83 o 
  -8   6   7      134.66      124.45      6.73 o 
  -7   6   7       44.98       36.21      5.09 o 
  -6   6   7      696.43      690.49     17.03 o 
  -5   6   7      381.36      382.08     12.20 o 
  -4   6   7        4.50        5.54      1.06 o 
  -3   6   7      385.89      383.32      8.13 o 
  -2   6   7      273.62      272.26      3.77 o 
  -1   6   7        0.11        1.98      1.00 o 
   0   6   7      936.22      927.12     31.63 o 
   1   6   7     1103.71     1048.94     25.67 o 
   2   6   7        2.01        1.26      1.99 o 
   3   6   7       96.05       93.18      7.21 o 
   4   6   7        0.59        6.82      3.16 o 
   5   6   7        8.12       16.08      4.89 o 
 -10   7   7       85.79       77.75     12.12 o 
  -9   7   7      100.14      104.53      8.26 o 
  -8   7   7      125.82      120.27      9.61 o 
  -7   7   7        0.21        4.84      3.49 o 
  -6   7   7      115.57      117.61      5.40 o 
  -5   7   7      178.03      166.40      8.19 o 
  -4   7   7       73.56       69.88      3.73 o 
  -3   7   7        5.34        5.15      1.33 o 
  -2   7   7        1.73        1.04      1.21 o 
  -1   7   7      841.87      875.98     18.41 o 
   0   7   7      116.28      118.28      7.82 o 
   1   7   7      368.39      404.05     16.07 o 
   2   7   7      293.52      331.05     13.05 o 
   3   7   7      340.21      350.89     16.42 o 
   4   7   7      112.68      112.95     22.47 o 
   5   7   7       34.11       28.22      7.95 o 
 -10   8   7        0.41        6.99      2.98 o 
  -9   8   7      157.76      153.99     10.43 o 
  -8   8   7       52.05       48.40      6.63 o 
  -7   8   7       10.21        8.36      2.26 o 
  -6   8   7      113.91      119.32      8.40 o 
  -5   8   7      466.28      468.47     12.69 o 
  -4   8   7      831.46      826.10     17.00 o 
  -3   8   7        0.00        2.64      0.83 o 
  -2   8   7        9.93       12.24      1.95 o 
  -1   8   7       28.74       29.18      3.25 o 
   0   8   7      442.28      465.56      9.50 o 
   1   8   7      371.06      289.97     30.42 o 
   2   8   7      168.04      156.02     11.41 o 
   3   8   7       13.32       12.62      4.14 o 
   4   8   7        3.84        6.62      2.77 o 
   5   8   7       17.70       15.61      3.28 o 
 -10   9   7        2.95        5.65      3.55 o 
  -9   9   7       21.94       21.37      4.56 o 
  -8   9   7       23.42       17.99      3.37 o 
  -7   9   7       48.46       42.79      6.53 o 
  -6   9   7        0.57        4.26      2.07 o 
  -5   9   7      141.47      144.57      8.00 o 
  -4   9   7      913.78      941.46     22.47 o 
  -3   9   7       16.02       18.05      1.93 o 
  -2   9   7       11.63       19.96      2.50 o 
  -1   9   7        2.78        6.04      1.47 o 
   0   9   7      623.20      614.41     21.49 o 
   1   9   7     2733.23     2854.81     39.21 o 
   2   9   7        0.78        2.20      2.77 o 
   3   9   7      410.75      445.97     20.55 o 
   4   9   7      191.78      210.35     12.59 o 
   5   9   7       63.06       57.28     13.23 o 
 -10  10   7        7.34        6.68      2.93 o 
  -9  10   7       24.55       20.55      3.66 o 
  -8  10   7      405.54      431.16     20.91 o 
  -7  10   7      121.26      129.20      6.67 o 
  -6  10   7      337.39      306.52      6.20 o 
  -5  10   7      942.27      933.43     22.17 o 
  -4  10   7       84.18       93.86      7.24 o 
  -3  10   7       56.02       69.23      5.47 o 
  -2  10   7       55.81       43.48      3.06 o 
  -1  10   7       37.25       37.75      2.52 o 
   0  10   7     1972.21     1980.57     54.87 o 
   1  10   7      271.96      266.63      7.18 o 
   2  10   7        7.19        7.57      2.64 o 
   3  10   7      257.00      288.52     17.21 o 
   4  10   7      124.22      128.89     10.37 o 
   5  10   7        0.36        3.12      2.40 o 
 -10  11   7       26.60       21.60      5.43 o 
  -9  11   7        6.61        4.81      2.67 o 
  -8  11   7      258.40      269.57     11.78 o 
  -7  11   7      127.51      130.38      6.20 o 
  -6  11   7      154.63      145.18      7.65 o 
  -5  11   7       22.47       23.37      3.77 o 
  -4  11   7        0.83        2.51      1.55 o 
  -3  11   7     1122.80     1137.29     27.57 o 
  -2  11   7      582.25      560.94     12.75 o 
  -1  11   7       20.82       22.94      3.57 o 
   0  11   7      710.99      704.07     24.95 o 
   1  11   7        2.07        1.68      2.32 o 
   2  11   7      153.95      172.33     10.31 o 
   3  11   7      166.51      164.42      6.93 o 
   4  11   7       51.69       51.47     11.58 o 
   5  11   7       25.77       10.11      3.84 o 
  -9  12   7        7.20        8.40      2.83 o 
  -8  12   7       17.76       19.78      3.99 o 
  -7  12   7        3.72        4.92      1.85 o 
  -6  12   7       64.10       52.89      7.25 o 
  -5  12   7      289.11      269.47      6.08 o 
  -4  12   7     1569.80     1594.90     34.20 o 
  -3  12   7        1.10        2.26      1.44 o 
  -2  12   7       89.90       82.79      3.77 o 
  -1  12   7        2.30        1.24      1.51 o 
   0  12   7       14.35        7.30      2.89 o 
   1  12   7       30.42       22.79      5.54 o 
   2  12   7      187.15      184.30      6.43 o 
   3  12   7      346.12      351.37     17.83 o 
   4  12   7        5.49        7.96      3.60 o 
   5  12   7       55.65       38.11     10.12 o 
  -9  13   7       17.57       17.38      4.08 o 
  -8  13   7      423.04      402.09     15.17 o 
  -7  13   7       96.45       77.93      5.47 o 
  -6  13   7      234.29      233.13      8.55 o 
  -5  13   7       67.13       57.58      8.29 o 
  -4  13   7      142.27      168.87      7.21 o 
  -3  13   7      122.30      108.95      3.59 o 
  -2  13   7       34.59       33.62      6.73 o 
  -1  13   7        7.09       10.40      2.52 o 
   0  13   7      453.13      428.35     19.41 o 
   1  13   7        1.79        7.58      3.56 o 
   2  13   7      124.70      108.04      5.72 o 
   3  13   7      115.88      145.45      9.25 o 
   4  13   7       18.13       13.86      5.07 o 
   5  13   7       72.88       57.79     19.07 o 
  -9  14   7       37.88       35.08      4.88 o 
  -8  14   7       21.63       16.49      4.52 o 
  -7  14   7        8.99        9.22      1.71 o 
  -6  14   7       23.86       22.98      3.45 o 
  -5  14   7       19.56       12.73      2.77 o 
  -4  14   7       25.74       35.36      5.67 o 
  -3  14   7      382.57      349.18     15.44 o 
  -2  14   7       33.80       36.35      5.67 o 
  -1  14   7        3.02        3.92      1.80 o 
   0  14   7        0.48        5.18      1.90 o 
   1  14   7        0.05        2.92      3.05 o 
   2  14   7        5.69        8.11      4.07 o 
   3  14   7       76.84       67.62     14.26 o 
   4  14   7        5.52        4.88      3.59 o 
  -9  15   7        9.13       10.07      3.55 o 
  -8  15   7      424.63      431.99     10.85 o 
  -7  15   7        1.37        5.30      2.17 o 
  -6  15   7        0.16        0.39      2.44 o 
  -5  15   7      334.29      336.63     11.12 o 
  -4  15   7       28.95       17.64      4.07 o 
  -3  15   7      532.24      551.84     18.97 o 
  -2  15   7      224.95      214.57      6.19 o 
  -1  15   7      147.13      147.34      4.72 o 
   0  15   7       18.35       13.65      3.99 o 
   1  15   7       32.21       23.27      5.09 o 
   2  15   7        8.16        8.43      2.15 o 
   3  15   7       33.97       30.98      6.09 o 
   4  15   7       43.71       38.77      9.49 o 
  -9  16   7       12.69       10.50      3.18 o 
  -8  16   7      132.16      118.58     11.31 o 
  -7  16   7        0.06        2.60      1.83 o 
  -6  16   7      127.06      110.18      6.40 o 
  -5  16   7        0.00        2.81      2.36 o 
  -4  16   7      660.02      633.26     18.71 o 
  -3  16   7      222.34      172.24     24.65 o 
  -2  16   7        0.01        3.89      1.64 o 
  -1  16   7        1.60        2.79      1.66 o 
   0  16   7       49.57       45.84     10.26 o 
   1  16   7      253.94      237.34     12.12 o 
   2  16   7      115.19      130.40     15.01 o 
   3  16   7      125.84      110.27     16.79 o 
   4  16   7       67.19       69.31     17.96 o 
  -9  17   7       24.27       20.51      6.18 o 
  -8  17   7      173.99      157.21     13.17 o 
  -7  17   7       49.75       44.05      8.04 o 
  -6  17   7        6.42        4.45      1.76 o 
  -5  17   7       10.70       10.76      2.56 o 
  -4  17   7        4.13        1.56      2.47 o 
  -3  17   7      396.03      392.37     13.15 o 
  -2  17   7       31.17       28.63      4.71 o 
  -1  17   7        8.85        4.65      1.91 o 
   0  17   7      258.94      262.79      7.76 o 
   1  17   7        6.06        9.25      4.00 o 
   2  17   7       81.94       62.87     11.97 o 
   3  17   7       86.01       87.37     16.83 o 
   4  17   7      121.11      118.76     16.30 o 
  -8  18   7      286.75      262.27     13.60 o 
  -7  18   7       58.66       54.45      5.08 o 
  -6  18   7       28.57       31.93      7.79 o 
  -5  18   7       43.85       37.91      6.56 o 
  -4  18   7       88.58       98.47      7.27 o 
  -3  18   7       54.54       58.69      9.41 o 
  -2  18   7      108.95       96.08      5.92 o 
  -1  18   7      410.20      412.93     15.89 o 
   0  18   7      486.81      512.02     30.46 o 
   1  18   7       14.97        9.19      3.75 o 
   2  18   7        0.17        2.86      1.99 o 
   3  18   7        0.02        3.77      2.70 o 
   4  18   7        6.34        3.54      5.04 o 
  -8  19   7        1.39        2.27      3.01 o 
  -7  19   7      101.22      103.86     11.89 o 
  -6  19   7       69.95       69.58     12.78 o 
  -5  19   7       21.32       29.34      7.47 o 
  -4  19   7      263.78      228.20     11.94 o 
  -3  19   7       86.31       86.51     13.90 o 
  -2  19   7      123.34      101.87      6.88 o 
  -1  19   7        8.69       10.09      2.88 o 
   0  19   7       65.04       65.94     20.04 o 
   1  19   7      508.58      543.60     23.44 o 
   2  19   7      143.51      146.96      9.37 o 
   3  19   7        5.08        9.64      3.55 o 
  -8  20   7      158.13      153.82      9.67 o 
  -7  20   7       11.87       14.17      3.21 o 
  -6  20   7        0.00        0.82      2.51 o 
  -5  20   7        0.51        4.57      2.19 o 
  -4  20   7      134.64      146.93      6.10 o 
  -3  20   7       57.08       37.93      5.93 o 
  -2  20   7      439.80      516.30     21.09 o 
  -1  20   7        0.02        3.78      2.13 o 
   0  20   7      173.79      192.92     12.37 o 
   1  20   7        0.05       -0.50      2.51 o 
   2  20   7       44.71       41.35     10.70 o 
   3  20   7        1.37        1.14      2.82 o 
  -7  21   7        7.09       11.65      3.63 o 
  -6  21   7       92.45       75.07     14.00 o 
  -5  21   7        0.95        5.38      2.96 o 
  -4  21   7       28.32       19.09      4.03 o 
  -3  21   7        4.96        5.09      1.84 o 
  -2  21   7      116.73       99.73     10.51 o 
  -1  21   7       21.05       20.98      3.97 o 
   0  21   7       35.62       31.30      6.34 o 
   1  21   7       25.02       19.58      9.01 o 
   2  21   7       12.53       10.52      4.87 o 
   3  21   7       44.90       37.80     10.16 o 
  -7  22   7       69.08       58.40     10.90 o 
  -6  22   7        0.77        4.43      2.61 o 
  -5  22   7        7.44        6.72      2.68 o 
  -4  22   7        6.65        7.63      3.51 o 
  -3  22   7       39.74       50.22      9.31 o 
  -2  22   7       87.27       75.19     11.81 o 
  -1  22   7      172.97      155.34      9.55 o 
   0  22   7       29.47       16.71      3.98 o 
   1  22   7       97.48      112.77     14.64 o 
   2  22   7       99.77      124.36      9.87 o 
  -7  23   7      171.91      187.06     10.83 o 
  -6  23   7       24.54       28.78      6.46 o 
  -5  23   7       36.49       28.54      5.37 o 
  -4  23   7      141.36      154.05      8.54 o 
  -3  23   7        4.75        3.53      2.11 o 
  -2  23   7        0.59        3.64      2.06 o 
  -1  23   7      116.62       97.98      8.90 o 
   0  23   7      211.26      180.26     23.97 o 
   1  23   7       50.44       45.32     12.04 o 
   2  23   7       28.88       25.94      8.67 o 
  -6  24   7       11.30        9.94      3.18 o 
  -5  24   7       34.31       24.56      4.75 o 
  -4  24   7        9.24        7.30      2.90 o 
  -3  24   7        0.08        2.84      2.45 o 
  -2  24   7       29.36       24.86      5.71 o 
  -1  24   7      120.04       92.17     16.78 o 
   0  24   7        3.89        7.37      4.31 o 
   1  24   7        6.07        6.08      4.59 o 
   2  24   7       23.95       17.81      7.05 o 
  -6  25   7       16.76       21.45      7.71 o 
  -5  25   7        5.56       10.33      3.33 o 
  -4  25   7        9.20        7.57      3.68 o 
  -3  25   7        0.64        4.45      2.17 o 
  -2  25   7       10.44       11.06      3.44 o 
  -1  25   7       39.93       32.01      7.14 o 
   0  25   7      100.94      106.48     10.63 o 
   1  25   7      129.92      141.10     20.46 o 
  -5  26   7        0.19        2.49      2.70 o 
  -4  26   7        9.79        8.16      2.64 o 
  -3  26   7        0.81        3.30      2.16 o 
  -2  26   7       59.01       54.21      9.88 o 
  -1  26   7        6.40        5.42      2.64 o 
   0  26   7        2.73        2.34      3.92 o 
   1  26   7       10.01       10.93      4.46 o 
  -4  27   7        8.02        7.70      2.49 o 
  -3  27   7        4.25        9.22      3.31 o 
  -2  27   7        9.25        8.11      2.60 o 
  -1  27   7        1.09        3.04      1.66 o 
   0  27   7       11.56       13.46      4.86 o 
  -3  28   7        0.44        5.59      1.75 o 
  -2  28   7        0.81        3.31      2.04 o 
  -1  28   7        3.56        2.01      2.40 o 
 -10   0   8       60.08       56.09     18.06 o 
  -9   0   8       21.97       16.52      8.28 o 
  -8   0   8        0.20        1.77      4.65 o 
  -7   0   8      778.35      883.38     24.08 o 
  -6   0   8      109.80       90.81     24.82 o 
  -5   0   8     1700.28     1817.23     50.30 o 
  -4   0   8     2681.30     2883.00     90.49 o 
  -3   0   8      377.81      399.52     15.59 o 
  -2   0   8        8.18        5.78      2.11 o 
  -1   0   8      589.73      638.30     27.96 o 
   0   0   8       89.57       83.96     17.00 o 
   1   0   8      219.63      203.71     15.57 o 
   2   0   8       57.34       50.82     14.31 o 
   3   0   8       11.85       10.78      3.67 o 
   4   0   8       62.73       58.82     13.80 o 
 -10   1   8       21.92       18.50      4.42 o 
  -9   1   8      114.06      104.57      8.10 o 
  -8   1   8       95.83       79.28     13.24 o 
  -7   1   8      650.47      696.93     17.22 o 
  -6   1   8     1605.64     1752.04     56.50 o 
  -5   1   8        0.00        5.21      1.80 o 
  -4   1   8      253.69      251.81      8.63 o 
  -3   1   8      446.61      404.22     11.10 o 
  -2   1   8       67.64       77.18      3.23 o 
  -1   1   8       90.43       94.32      7.50 o 
   0   1   8       93.78       90.84      4.18 o 
   1   1   8        2.02        3.48      2.11 o 
   2   1   8       47.41       41.96      7.16 o 
   3   1   8      155.14      159.92      9.74 o 
   4   1   8       31.06       16.53      4.64 o 
 -10   2   8       89.46       91.05     10.20 o 
  -9   2   8       58.70       48.17     10.08 o 
  -8   2   8       34.15       31.86      6.17 o 
  -7   2   8       16.00       24.96      5.93 o 
  -6   2   8      808.36      840.99     36.46 o 
  -5   2   8      146.69      151.64      7.06 o 
  -4   2   8        7.32        6.71      1.86 o 
  -3   2   8       86.01       81.11      3.84 o 
  -2   2   8      627.69      613.91     16.55 o 
  -1   2   8       36.38       34.34      5.01 o 
   0   2   8      374.16      332.26     11.31 o 
   1   2   8      635.92      599.94     18.34 o 
   2   2   8       18.09       19.78      4.78 o 
   3   2   8        2.32        1.91      1.75 o 
   4   2   8        7.65        9.40      2.41 o 
 -10   3   8       15.47       10.96      3.55 o 
  -9   3   8        0.10        4.46      3.05 o 
  -8   3   8      119.59      117.70      6.35 o 
  -7   3   8      319.59      323.71      9.89 o 
  -6   3   8       82.70       90.34     13.76 o 
  -5   3   8      113.72      102.08     10.98 o 
  -4   3   8       58.03       60.10      6.61 o 
  -3   3   8      288.96      279.04      8.24 o 
  -2   3   8       86.32       75.44      5.52 o 
  -1   3   8      174.02      140.75      6.48 o 
   0   3   8      291.38      307.49      7.81 o 
   1   3   8       36.77       35.29      6.23 o 
   2   3   8       77.54       86.34     10.32 o 
   3   3   8       41.44       31.07      5.67 o 
   4   3   8       37.83       35.36      9.37 o 
 -10   4   8      190.31      187.87     17.67 o 
  -9   4   8        7.52        4.12      4.00 o 
  -8   4   8       28.31       32.84      4.34 o 
  -7   4   8       45.41       44.54      6.09 o 
  -6   4   8      477.86      481.36     14.58 o 
  -5   4   8      106.30       87.73      6.85 o 
  -4   4   8      885.95      891.49     18.03 o 
  -3   4   8      648.55      666.68     14.94 o 
  -2   4   8     1044.75     1082.02     26.10 o 
  -1   4   8       39.08       25.25      4.02 o 
   0   4   8      797.03      781.97     26.14 o 
   1   4   8        0.09        2.37      0.93 o 
   2   4   8      112.81       92.40      7.12 o 
   3   4   8       97.04      111.27     13.54 o 
   4   4   8       18.19       18.30      3.80 o 
 -10   5   8        6.15        8.42      5.20 o 
  -9   5   8        2.92        4.56      2.82 o 
  -8   5   8        3.58        6.39      2.21 o 
  -7   5   8      174.81      158.06     12.05 o 
  -6   5   8      596.51      606.10     16.39 o 
  -5   5   8        3.17        5.94      1.74 o 
  -4   5   8       26.11       25.16      4.00 o 
  -3   5   8      119.03      112.03      3.13 o 
  -2   5   8       56.38       61.95      3.38 o 
  -1   5   8      138.47      120.73      5.35 o 
   0   5   8       43.82       38.12      5.85 o 
   1   5   8      178.52      144.48      7.14 o 
   2   5   8      132.55      131.42      8.72 o 
   3   5   8      159.91      169.35     17.01 o 
   4   5   8      169.74      164.65     11.97 o 
 -10   6   8      554.98      665.88     27.51 o 
  -9   6   8      220.32      223.15      8.68 o 
  -8   6   8        4.04        7.13      3.01 o 
  -7   6   8      822.64      859.49     29.10 o 
  -6   6   8     1012.10     1011.05     25.96 o 
  -5   6   8        9.87       10.60      2.62 o 
  -4   6   8      433.63      426.29     12.98 o 
  -3   6   8       71.63       67.92      3.97 o 
  -2   6   8        5.00        7.21      1.68 o 
  -1   6   8      585.96      641.71     16.24 o 
   0   6   8      278.09      237.06      8.99 o 
   1   6   8       76.72       62.78     10.85 o 
   2   6   8        7.58        8.04      2.90 o 
   3   6   8        3.90        4.79      1.85 o 
   4   6   8       18.37       17.86      4.70 o 
 -10   7   8      416.41      437.86     20.30 o 
  -9   7   8      166.40      160.99      8.80 o 
  -8   7   8      619.45      643.92     21.55 o 
  -7   7   8       10.14       10.77      2.61 o 
  -6   7   8      127.05      126.40      7.61 o 
  -5   7   8     1189.63     1262.29     36.38 o 
  -4   7   8      209.44      198.66      8.32 o 
  -3   7   8       56.73       56.53      5.81 o 
  -2   7   8     2292.13     2352.75     44.66 o 
  -1   7   8      291.95      238.18      9.35 o 
   0   7   8      181.13      226.92      5.29 o 
   1   7   8        1.61        3.22      2.02 o 
   2   7   8       15.49        9.95      2.94 o 
   3   7   8        4.47        6.85      2.64 o 
   4   7   8       23.19       25.81      5.66 o 
  -9   8   8       39.80       29.29      6.84 o 
  -8   8   8       74.39       58.59     11.23 o 
  -7   8   8      151.68      148.61      7.79 o 
  -6   8   8       28.38       26.07      4.26 o 
  -5   8   8      524.95      548.29     16.80 o 
  -4   8   8      134.05      128.10      5.69 o 
  -3   8   8      250.30      228.78      8.08 o 
  -2   8   8      419.52      357.92     10.92 o 
  -1   8   8      927.01      845.71     27.42 o 
   0   8   8       79.77       68.02      8.87 o 
   1   8   8      116.64      104.90      7.95 o 
   2   8   8        1.93        6.09      2.40 o 
   3   8   8        0.01        3.30      3.89 o 
   4   8   8        7.13        6.44      2.82 o 
  -9   9   8        0.05        5.11      4.74 o 
  -8   9   8       33.57       31.48      5.23 o 
  -7   9   8       11.64       10.09      2.83 o 
  -6   9   8       94.81       95.01      5.24 o 
  -5   9   8       51.21       50.83      7.27 o 
  -4   9   8       10.50       14.26      3.80 o 
  -3   9   8      329.95      364.85     11.79 o 
  -2   9   8      104.38      132.33      3.69 o 
  -1   9   8      191.36      194.70      7.17 o 
   0   9   8        0.26        2.30      1.97 o 
   1   9   8       39.25       38.02      6.85 o 
   2   9   8        0.05        3.94      1.67 o 
   3   9   8       73.12       88.48      8.54 o 
   4   9   8      168.76      227.60     16.19 o 
  -9  10   8       35.92       20.09      6.67 o 
  -8  10   8      277.14      267.69     12.05 o 
  -7  10   8       75.12       71.25      7.26 o 
  -6  10   8       87.55       74.45     10.30 o 
  -5  10   8      129.32      130.17      7.44 o 
  -4  10   8        0.13        4.98      2.00 o 
  -3  10   8      505.17      485.09     14.87 o 
  -2  10   8      778.32      776.88     22.66 o 
  -1  10   8      440.11      465.04     19.71 o 
   0  10   8       78.05       66.98     11.63 o 
   1  10   8      153.11      132.88      7.14 o 
   2  10   8      170.13      180.95      9.54 o 
   3  10   8      119.57      133.62     12.62 o 
   4  10   8        3.90        9.40      4.88 o 
  -9  11   8        0.80        3.20      2.10 o 
  -8  11   8      102.25       76.84     13.53 o 
  -7  11   8       29.60       19.87      3.30 o 
  -6  11   8      251.76      241.53     10.29 o 
  -5  11   8      311.30      322.03      9.95 o 
  -4  11   8       42.73       32.89      4.44 o 
  -3  11   8       11.45       10.55      1.79 o 
  -2  11   8      477.50      446.54     16.23 o 
  -1  11   8      883.68      852.56     27.91 o 
   0  11   8        4.45        1.13      3.02 o 
   1  11   8        0.56        2.76      2.04 o 
   2  11   8      102.48      116.66      9.37 o 
   3  11   8      153.18      160.12     14.30 o 
   4  11   8        1.38        3.98      4.65 o 
  -9  12   8        0.83        2.86      2.44 o 
  -8  12   8       95.11       84.73     13.12 o 
  -7  12   8       80.81       59.28      9.06 o 
  -6  12   8        0.73        1.89      2.46 o 
  -5  12   8        5.71        5.05      1.77 o 
  -4  12   8      467.95      474.28     14.23 o 
  -3  12   8      958.15      991.80     32.20 o 
  -2  12   8      162.54      145.70      8.82 o 
  -1  12   8      472.70      464.35     16.47 o 
   0  12   8       38.54       35.98      5.89 o 
   1  12   8        0.07        3.87      2.07 o 
   2  12   8        0.10        3.14      2.94 o 
   3  12   8        0.06        4.10      2.91 o 
   4  12   8        7.17        8.28      3.49 o 
  -9  13   8       42.93       36.21      7.46 o 
  -8  13   8        3.46        8.50      2.47 o 
  -7  13   8       69.90       69.51      5.89 o 
  -6  13   8      239.71      248.96      9.85 o 
  -5  13   8        0.42        3.41      1.92 o 
  -4  13   8      110.45       94.00     19.96 o 
  -3  13   8      120.53      129.58     14.99 o 
  -2  13   8      401.93      428.97     17.63 o 
  -1  13   8       23.54       16.69      5.14 o 
   0  13   8      123.58      126.35      6.47 o 
   1  13   8       32.61       26.70      6.92 o 
   2  13   8        6.58        7.91      2.85 o 
   3  13   8        2.79        3.28      2.29 o 
  -9  14   8       23.77       21.71      4.79 o 
  -8  14   8       64.60       59.16     10.78 o 
  -7  14   8       74.38       69.56      7.36 o 
  -6  14   8       29.58       26.42      4.09 o 
  -5  14   8       36.52       42.39      7.17 o 
  -4  14   8      280.48      272.31      8.42 o 
  -3  14   8      259.01      271.92      8.02 o 
  -2  14   8        0.51        0.69      2.35 o 
  -1  14   8       13.41       12.80      5.58 o 
   0  14   8       28.70       23.59      4.58 o 
   1  14   8       19.02       20.12      3.88 o 
   2  14   8        1.19        9.53      3.17 o 
   3  14   8       70.84       57.32     16.23 o 
  -8  15   8      132.17      146.20     10.50 o 
  -7  15   8       60.59       43.37      6.75 o 
  -6  15   8        3.75        5.90      2.01 o 
  -5  15   8      118.35      126.84     11.67 o 
  -4  15   8      209.71      214.88     11.14 o 
  -3  15   8       25.47       20.60      4.81 o 
  -2  15   8       30.33       42.50      7.01 o 
  -1  15   8        6.00        6.31      5.20 o 
   0  15   8       16.86       13.04      2.89 o 
   1  15   8        1.99        3.16      2.46 o 
   2  15   8        6.55       11.31      4.94 o 
   3  15   8       71.62       60.29     10.83 o 
  -8  16   8       42.47       29.80      4.93 o 
  -7  16   8        7.71       12.91      3.19 o 
  -6  16   8       36.69       27.24      5.81 o 
  -5  16   8       77.53       59.67     11.08 o 
  -4  16   8       57.58       54.44      9.52 o 
  -3  16   8      115.48      111.71      6.18 o 
  -2  16   8       11.35       10.17      3.04 o 
  -1  16   8       67.51       63.45     15.94 o 
   0  16   8       34.42       32.25      8.42 o 
   1  16   8      114.96      128.30     10.45 o 
   2  16   8       11.02        8.88      4.52 o 
   3  16   8        7.85        6.88      3.27 o 
  -8  17   8      134.70      143.21     13.96 o 
  -7  17   8      237.87      257.44     10.03 o 
  -6  17   8       65.37       73.60     11.45 o 
  -5  17   8        1.31        1.56      2.50 o 
  -4  17   8       89.53       87.09      7.34 o 
  -3  17   8        1.57        1.56      1.34 o 
  -2  17   8       72.52       72.01      8.21 o 
  -1  17   8      601.09      628.21     35.26 o 
   0  17   8       34.81       22.54      6.70 o 
   1  17   8      396.43      474.80     28.93 o 
   2  17   8       16.70       15.16      4.56 o 
   3  17   8       40.95       40.96     12.83 o 
  -8  18   8        2.03        3.88      2.43 o 
  -7  18   8        3.33        4.20      3.92 o 
  -6  18   8       30.13       19.20      3.58 o 
  -5  18   8        2.19        2.48      1.64 o 
  -4  18   8        9.63        7.00      2.94 o 
  -3  18   8      116.46      109.21     12.05 o 
  -2  18   8        4.04        4.79      2.86 o 
  -1  18   8       82.48       95.79     13.70 o 
   0  18   8       18.76       17.86      6.69 o 
   1  18   8        0.00        1.42      5.30 o 
   2  18   8       95.27      115.60     18.14 o 
  -7  19   8       39.14       36.71      9.07 o 
  -6  19   8      131.28      136.02      7.58 o 
  -5  19   8        5.12        5.33      2.08 o 
  -4  19   8       53.09       40.70      6.60 o 
  -3  19   8      172.09      180.47      9.92 o 
  -2  19   8        3.35        8.26      2.56 o 
  -1  19   8       12.78       12.67      5.76 o 
   0  19   8       32.35       24.54      8.60 o 
   1  19   8       52.43       48.67     10.91 o 
   2  19   8      178.35      209.20     15.10 o 
  -7  20   8        2.83        5.03      2.61 o 
  -6  20   8        9.31       10.52      4.12 o 
  -5  20   8       41.62       30.85      8.07 o 
  -4  20   8       14.83       11.58      2.60 o 
  -3  20   8       12.00        5.77      2.10 o 
  -2  20   8      222.76      222.30     12.50 o 
  -1  20   8        0.07        5.37      3.68 o 
   0  20   8       36.33       56.38     12.78 o 
   1  20   8       71.84       78.83     16.36 o 
   2  20   8       29.99       23.16      7.47 o 
  -7  21   8        4.76        4.26      2.23 o 
  -6  21   8       39.46       35.12      9.22 o 
  -5  21   8       76.42       63.03      9.77 o 
  -4  21   8       34.23       27.20      5.45 o 
  -3  21   8        0.99        2.77      1.76 o 
  -2  21   8       96.50       74.99     13.62 o 
  -1  21   8      142.89      194.95     17.17 o 
   0  21   8      254.45      297.49     19.42 o 
   1  21   8       50.74       43.06     10.84 o 
  -6  22   8       23.59       17.76      4.61 o 
  -5  22   8       43.52       38.22      8.29 o 
  -4  22   8       10.19       13.50      3.03 o 
  -3  22   8       44.75       36.14     11.35 o 
  -2  22   8       40.56       30.30      6.20 o 
  -1  22   8       15.86       11.38      4.21 o 
   0  22   8        0.21       -0.97      6.49 o 
   1  22   8       91.32      101.94     16.24 o 
  -6  23   8        0.46        2.43      2.59 o 
  -5  23   8       78.77       60.98     12.38 o 
  -4  23   8        3.11        4.27      2.04 o 
  -3  23   8       28.59       29.94      7.13 o 
  -2  23   8       71.84       52.26     13.67 o 
  -1  23   8       57.70       45.70     12.13 o 
   0  23   8        1.11        8.86     10.26 o 
  -5  24   8        4.94        6.03      2.57 o 
  -4  24   8        2.42        3.69      2.78 o 
  -3  24   8       30.72       29.12      7.50 o 
  -2  24   8      305.74      369.89     18.54 o 
  -1  24   8       67.79       60.28     18.08 o 
   0  24   8      172.25      197.38     15.71 o 
  -4  25   8        0.49        2.80      2.54 o 
  -3  25   8        7.55        6.01      3.23 o 
  -2  25   8       88.70       64.10     17.15 o 
  -1  25   8      172.09      204.21     12.72 o 
  -9   1   9        0.32        5.79      2.92 o 
  -8   1   9      282.76      328.01     17.20 o 
  -7   1   9      196.51      190.12     11.88 o 
  -6   1   9       65.70       65.61      7.89 o 
  -5   1   9        5.98        9.67      2.07 o 
  -4   1   9      292.86      311.29      8.94 o 
  -3   1   9       25.55       20.68      3.17 o 
  -2   1   9      113.65      115.30      6.91 o 
  -1   1   9      200.39      204.53      7.10 o 
   0   1   9       20.61       18.25      3.09 o 
   1   1   9       37.14       39.71      6.88 o 
   2   1   9       11.18        6.84      2.74 o 
   3   1   9        0.53        3.63      2.74 o 
  -9   2   9      538.39      648.12     39.68 o 
  -8   2   9      823.00      875.38     44.61 o 
  -7   2   9       12.21       12.50      3.39 o 
  -6   2   9      214.89      206.83     12.51 o 
  -5   2   9       76.46       80.78      7.93 o 
  -4   2   9       28.78       27.80      3.25 o 
  -3   2   9      174.72      167.89      7.81 o 
  -2   2   9       42.17       27.43      5.28 o 
  -1   2   9        0.88        3.30      1.99 o 
   0   2   9        1.34        4.29      2.33 o 
   1   2   9       15.65       15.56      3.89 o 
   2   2   9        3.89        5.04      2.09 o 
   3   2   9       47.33       41.14     12.32 o 
  -9   3   9      195.68      220.26     15.67 o 
  -8   3   9       83.91       82.34     16.69 o 
  -7   3   9       44.29       45.04      8.50 o 
  -6   3   9       36.60       34.26      5.23 o 
  -5   3   9      253.13      245.37      7.71 o 
  -4   3   9      191.85      181.81      7.68 o 
  -3   3   9        6.95        3.92      2.13 o 
  -2   3   9      327.08      327.34     20.44 o 
  -1   3   9       46.89       45.37      6.29 o 
   0   3   9      166.94      172.89      7.75 o 
   1   3   9       93.78       82.68      5.48 o 
   2   3   9       12.29       17.23      3.29 o 
   3   3   9       16.28       13.40      7.05 o 
  -9   4   9       22.05       16.59      6.87 o 
  -8   4   9        0.55       10.51      2.83 o 
  -7   4   9      152.15      151.05     11.85 o 
  -6   4   9       83.00       78.26      9.97 o 
  -5   4   9      156.32      169.63      7.14 o 
  -4   4   9       82.85       77.72      5.74 o 
  -3   4   9      157.31      143.51      6.41 o 
  -2   4   9        7.79       12.60      2.35 o 
  -1   4   9        0.16        4.91      1.44 o 
   0   4   9       41.28       36.59      4.90 o 
   1   4   9       15.32       11.78      3.37 o 
   2   4   9       23.92       19.07      3.60 o 
   3   4   9      236.19      240.78     16.24 o 
  -9   5   9      133.39      152.11     17.00 o 
  -8   5   9       26.86       23.93      7.13 o 
  -7   5   9       22.86       27.10      5.24 o 
  -6   5   9        0.18        3.74      1.92 o 
  -5   5   9       50.15       42.86      5.74 o 
  -4   5   9       14.96       14.05      2.23 o 
  -3   5   9        2.24        3.72      1.60 o 
  -2   5   9       12.89        9.04      2.22 o 
  -1   5   9       87.24       84.72      5.75 o 
   0   5   9       53.36       45.26      7.08 o 
   1   5   9      208.70      209.88     10.04 o 
   2   5   9       13.20       11.22      3.26 o 
   3   5   9        9.42        6.36      2.99 o 
  -9   6   9      388.67      427.87     23.60 o 
  -8   6   9       19.90       17.19      4.21 o 
  -7   6   9        2.09        4.24      3.15 o 
  -6   6   9      103.93       90.73      6.75 o 
  -5   6   9       27.43       23.10      3.46 o 
  -4   6   9        6.86        7.79      2.01 o 
  -3   6   9      121.02      103.11      6.93 o 
  -2   6   9       10.14        6.47      1.88 o 
  -1   6   9      349.02      364.22      9.04 o 
   0   6   9       73.57       67.11     12.49 o 
   1   6   9        0.33        1.81      2.07 o 
   2   6   9        8.49        5.73      3.05 o 
   3   6   9        1.17        7.63      3.66 o 
  -9   7   9        3.46        5.69      3.35 o 
  -8   7   9       88.61       71.64     13.58 o 
  -7   7   9      310.66      348.94     12.68 o 
  -6   7   9       31.49       30.46      4.32 o 
  -5   7   9      243.50      246.82      9.61 o 
  -4   7   9       67.32       73.84      5.84 o 
  -3   7   9     1039.74     1102.79     17.29 o 
  -2   7   9      446.77      424.03      8.99 o 
  -1   7   9        0.63        3.61      1.88 o 
   0   7   9        7.77        9.43      2.94 o 
   1   7   9       12.04       11.77      4.02 o 
   2   7   9        2.45        3.69      2.43 o 
   3   7   9      168.89      203.32     17.55 o 
  -9   8   9       20.70       16.15      5.00 o 
  -8   8   9       23.28       19.76      4.83 o 
  -7   8   9       73.15       86.79     11.60 o 
  -6   8   9       90.49       94.85      8.02 o 
  -5   8   9        8.21        7.59      2.32 o 
  -4   8   9        4.31        7.73      1.51 o 
  -3   8   9       36.28       33.25      3.93 o 
  -2   8   9        4.18        0.98      1.70 o 
  -1   8   9      694.60      724.22     31.62 o 
   0   8   9      102.88       99.14     12.62 o 
   1   8   9        2.41        4.10      1.89 o 
   2   8   9       36.66       25.94      5.35 o 
   3   8   9       48.15       34.50      9.81 o 
  -9   9   9      101.40      100.60     10.31 o 
  -8   9   9       15.50       16.61      5.51 o 
  -7   9   9       40.18       35.51      6.45 o 
  -6   9   9      174.17      187.55      7.67 o 
  -5   9   9      113.54      107.04      6.09 o 
  -4   9   9        0.69        1.99      1.10 o 
  -3   9   9       29.29       25.07      4.04 o 
  -2   9   9      854.28      916.45     23.73 o 
  -1   9   9      562.42      558.80     25.57 o 
   0   9   9       50.07       54.59     10.19 o 
   1   9   9       22.66       16.03      3.86 o 
   2   9   9        5.77        6.05      2.78 o 
   3   9   9       23.38       23.28      5.97 o 
  -9  10   9        3.96        5.89      2.24 o 
  -8  10   9        0.56        2.67      2.07 o 
  -7  10   9        1.22        5.13      1.84 o 
  -6  10   9       51.43       45.33      7.02 o 
  -5  10   9       25.38       29.67      4.29 o 
  -4  10   9        0.46        3.61      1.37 o 
  -3  10   9      439.33      400.03     16.67 o 
  -2  10   9      101.00      104.79      7.94 o 
  -1  10   9        0.31        1.76      2.14 o 
   0  10   9        0.05        1.93      1.49 o 
   1  10   9       12.74        7.57      2.57 o 
   2  10   9      178.64      187.07     10.49 o 
   3  10   9        1.78        4.11      2.51 o 
  -8  11   9       25.90       21.21      4.13 o 
  -7  11   9       57.88       70.34      6.72 o 
  -6  11   9       35.42       27.80      5.20 o 
  -5  11   9      109.98       91.74      8.16 o 
  -4  11   9       97.75       93.72      4.51 o 
  -3  11   9       17.55       12.70      2.57 o 
  -2  11   9        4.33        1.36      2.71 o 
  -1  11   9       52.71       52.13      8.21 o 
   0  11   9        1.26        5.00      2.39 o 
   1  11   9        4.00        5.50      3.41 o 
   2  11   9       79.26       67.05     14.90 o 
  -8  12   9        8.45        4.38      2.06 o 
  -7  12   9        0.10        4.05      1.75 o 
  -6  12   9       24.64       24.94      4.46 o 
  -5  12   9      468.59      452.20     15.59 o 
  -4  12   9        2.05        5.50      2.48 o 
  -3  12   9      388.95      407.85     16.21 o 
  -2  12   9      123.31      134.99     16.37 o 
  -1  12   9       89.03      110.08     21.60 o 
   0  12   9       61.48       48.37      9.40 o 
   1  12   9        0.11        4.43      2.26 o 
   2  12   9       19.13       19.01      6.73 o 
  -8  13   9       39.84       30.24      6.81 o 
  -7  13   9        8.39        8.51      2.65 o 
  -6  13   9        6.44        7.82      3.02 o 
  -5  13   9      294.46      289.08     11.45 o 
  -4  13   9       41.36       28.80      7.30 o 
  -3  13   9        0.13        1.78      2.26 o 
  -2  13   9      494.52      528.77     27.87 o 
  -1  13   9        0.99        6.38      3.72 o 
   0  13   9        8.11        8.86      3.75 o 
   1  13   9        0.30        4.45      3.10 o 
   2  13   9       84.11       88.26     14.53 o 
  -8  14   9      177.25      204.63     11.34 o 
  -7  14   9       58.29       64.67      7.10 o 
  -6  14   9       18.71       16.85      4.72 o 
  -5  14   9      108.80       95.20     21.76 o 
  -4  14   9       25.85       16.61      3.44 o 
  -3  14   9      116.28      100.42      7.84 o 
  -2  14   9       82.63       63.27     14.25 o 
  -1  14   9        1.59        5.08      6.00 o 
   0  14   9        4.20        4.02      4.68 o 
   1  14   9        1.64       11.30      4.33 o 
   2  14   9        3.00        4.50      2.94 o 
  -8  15   9       33.76       32.54      6.25 o 
  -7  15   9        7.19        7.75      2.91 o 
  -6  15   9       34.86       34.91      7.60 o 
  -5  15   9      227.32      229.22     12.37 o 
  -4  15   9        1.57        4.91      2.47 o 
  -3  15   9       58.11       43.87      7.49 o 
  -2  15   9        0.90        3.44      4.95 o 
  -1  15   9       19.46       12.29      8.09 o 
   0  15   9      199.92      246.40     19.02 o 
   1  15   9        7.68        8.42      3.01 o 
   2  15   9      461.37      571.53     24.98 o 
  -7  16   9       49.67       39.03      8.02 o 
  -6  16   9       12.23       10.33      3.18 o 
  -5  16   9      190.39      177.19      8.86 o 
  -4  16   9       26.08       21.67      4.66 o 
  -3  16   9       17.57       19.49      3.78 o 
  -2  16   9      114.82      112.48     26.76 o 
  -1  16   9       13.07       11.67      7.26 o 
   0  16   9        6.30        3.59      4.53 o 
   1  16   9       22.38       28.45      8.84 o 
  -7  17   9       16.49       14.07      6.45 o 
  -6  17   9       65.45       60.15     13.41 o 
  -5  17   9        0.29        4.90      1.99 o 
  -4  17   9       38.06       38.14      5.19 o 
  -3  17   9        2.37        7.06      2.59 o 
  -2  17   9       10.80       17.22      4.55 o 
  -1  17   9        0.02        5.22      2.13 o 
   0  17   9      102.35      126.24     25.66 o 
   1  17   9       22.77       21.69      9.83 o 
  -7  18   9       19.18       20.00      6.27 o 
  -6  18   9        1.15        6.94      2.76 o 
  -5  18   9        8.80       11.05      2.73 o 
  -4  18   9        7.96        9.78      4.26 o 
  -3  18   9        3.45        3.44      2.76 o 
  -2  18   9        2.81        5.58      6.80 o 
  -1  18   9       97.86      110.66     11.16 o 
   0  18   9        6.70        1.85      9.56 o 
   1  18   9        0.64        0.39      2.58 o 
  -6  19   9       56.03       52.16     12.65 o 
  -5  19   9        7.46        6.71      2.21 o 
  -4  19   9        7.99        7.79      3.02 o 
  -3  19   9       34.80       34.88      8.01 o 
  -2  19   9      180.24      232.77     13.45 o 
  -1  19   9      291.57      403.38     34.66 o 
   0  19   9        7.27        8.54      6.15 o 
  -6  20   9       48.06       40.13      8.24 o 
  -5  20   9       89.44      116.13     15.31 o 
  -4  20   9        0.05        0.06      2.65 o 
  -3  20   9        3.09        3.83      2.29 o 
  -2  20   9       68.71       77.15     22.17 o 
  -1  20   9      116.21      109.72     27.97 o 
   0  20   9       36.69       34.98      7.79 o 
  -5  21   9       23.30       18.22      4.66 o 
  -4  21   9       36.80       27.96      5.78 o 
  -3  21   9      141.71      158.90     13.33 o 
  -2  21   9      621.46      832.82     70.98 o 
  -1  21   9       75.36       55.44     13.37 o 
  -4  22   9      111.33      146.79     24.02 o 
  -3  22   9       91.91       68.56     19.80 o 
  -2  22   9        0.62        3.74      4.28 o 
  -3  23   9       46.98       46.79     16.65 o 
  -8   0  10       29.99       21.85      6.01 o 
  -7   0  10      250.61      316.35     36.47 o 
  -6   0  10       13.49       11.74      4.08 o 
  -5   0  10      538.89      611.51     35.34 o 
  -4   0  10      208.55      227.22     14.55 o 
  -3   0  10     1392.40     1459.06     25.12 o 
  -2   0  10       35.37       50.57     11.65 o 
  -1   0  10        0.35       -0.75      2.76 o 
   0   0  10       22.09       34.45      6.70 o 
   1   0  10      720.15      865.84     42.88 o 
   2   0  10      205.29      228.94     13.22 o 
  -8   1  10       48.90       34.09      7.47 o 
  -7   1  10       34.92       38.05      5.36 o 
  -6   1  10        6.32        3.50      3.08 o 
  -5   1  10       62.84       58.42      8.35 o 
  -4   1  10      127.94      129.94      5.99 o 
  -3   1  10       38.48       31.60      6.73 o 
  -2   1  10       74.91       66.47      8.11 o 
  -1   1  10        0.00        2.59      2.57 o 
   0   1  10        5.44        5.49      2.43 o 
   1   1  10       32.50       31.69      7.46 o 
   2   1  10       53.00       57.94     13.46 o 
  -8   2  10       23.90       16.10      3.68 o 
  -7   2  10        6.08        5.36      2.88 o 
  -6   2  10       19.38       20.53      3.70 o 
  -5   2  10      480.15      523.72     24.42 o 
  -4   2  10      633.67      682.36     22.70 o 
  -3   2  10       27.47       20.30      3.10 o 
  -2   2  10       14.76       11.99      2.77 o 
  -1   2  10       67.38       69.01      5.68 o 
   0   2  10        4.93        1.82      1.55 o 
   1   2  10        0.51        4.75      2.31 o 
   2   2  10       20.44       23.92      6.55 o 
  -8   3  10      207.60      206.91     13.06 o 
  -7   3  10       54.30       51.25      6.87 o 
  -6   3  10        0.69        2.90      2.30 o 
  -5   3  10      132.91      130.90      5.62 o 
  -4   3  10      120.83      129.77      7.77 o 
  -3   3  10        1.87        1.90      1.36 o 
  -2   3  10       26.76       35.56      6.60 o 
  -1   3  10      119.73      119.68      6.25 o 
   0   3  10        4.02        6.65      2.71 o 
   1   3  10       22.70       21.19      4.74 o 
   2   3  10      128.79      155.10     15.62 o 
  -8   4  10       32.10       22.48      5.86 o 
  -7   4  10       47.71       44.23      7.13 o 
  -6   4  10        0.14        2.80      2.11 o 
  -5   4  10      130.15      138.13      8.07 o 
  -4   4  10      445.00      460.75     15.78 o 
  -3   4  10       39.88       30.38      5.78 o 
  -2   4  10        0.28        1.38      1.61 o 
  -1   4  10      117.73       93.10     13.90 o 
   0   4  10       15.23       20.43      5.44 o 
   1   4  10       25.80       26.33      5.77 o 
   2   4  10      108.44      107.88      6.53 o 
  -8   5  10       20.66       10.90      3.33 o 
  -7   5  10       78.19       68.59      9.62 o 
  -6   5  10        0.26        2.63      1.96 o 
  -5   5  10       11.99        9.12      2.33 o 
  -4   5  10      147.91      167.57      8.44 o 
  -3   5  10      254.49      251.79     12.00 o 
  -2   5  10      120.09      110.55      7.58 o 
  -1   5  10        6.73        7.12      2.54 o 
   0   5  10        0.35        2.39      2.75 o 
   1   5  10        0.30        6.84      4.42 o 
   2   5  10        3.55        7.90      2.56 o 
  -8   6  10        0.01        4.22      2.79 o 
  -7   6  10      142.09      153.94     10.38 o 
  -6   6  10        2.36        4.06      1.57 o 
  -5   6  10      272.70      276.53     10.00 o 
  -4   6  10       53.05       49.53      7.03 o 
  -3   6  10      231.60      212.01     10.98 o 
  -2   6  10       42.96       34.32      6.18 o 
  -1   6  10        6.47        9.16      3.28 o 
   0   6  10      405.82      443.86     10.94 o 
   1   6  10       98.16       90.82     14.38 o 
  -8   7  10        2.35        5.04      2.45 o 
  -7   7  10       15.24       16.74      4.12 o 
  -6   7  10        0.01        5.00      2.27 o 
  -5   7  10       66.60       61.81      9.04 o 
  -4   7  10        0.01        1.30      1.72 o 
  -3   7  10       16.49       15.77      4.37 o 
  -2   7  10       28.34       25.73      5.61 o 
  -1   7  10       43.48       53.14     10.05 o 
   0   7  10       48.99       66.81     13.45 o 
   1   7  10       31.30       28.52      7.53 o 
  -8   8  10      126.86      127.07     10.85 o 
  -7   8  10        0.73        2.52      2.40 o 
  -6   8  10        1.05        2.73      1.66 o 
  -5   8  10        6.26        8.06      2.32 o 
  -4   8  10       47.49       46.39      7.36 o 
  -3   8  10        0.38        2.22      2.44 o 
  -2   8  10       19.47       15.32      4.26 o 
  -1   8  10       53.92       40.31      8.99 o 
   0   8  10        5.07        7.10      3.09 o 
   1   8  10        0.11        4.57      2.60 o 
  -8   9  10        7.34        8.76      3.43 o 
  -7   9  10       12.12       12.05      3.62 o 
  -6   9  10        1.90        5.66      2.51 o 
  -5   9  10      203.39      239.47     10.04 o 
  -4   9  10        1.89        5.34      2.45 o 
  -3   9  10        2.39        4.24      2.43 o 
  -2   9  10        0.97       -0.95      3.77 o 
  -1   9  10       65.01       74.30      8.17 o 
   0   9  10        4.06        7.89      4.42 o 
   1   9  10       78.79       99.90     16.96 o 
  -8  10  10       29.48       20.72      5.81 o 
  -7  10  10       56.63       66.54      8.74 o 
  -6  10  10       24.52       22.04      6.01 o 
  -5  10  10        0.89        5.75      2.46 o 
  -4  10  10       63.98       61.42     12.32 o 
  -3  10  10        1.13        3.22      3.44 o 
  -2  10  10        1.45        5.19      2.75 o 
  -1  10  10       65.57       52.74     12.18 o 
   0  10  10        4.14        3.83      3.60 o 
   1  10  10       60.63       36.91     11.51 o 
  -7  11  10        8.14        6.73      2.37 o 
  -6  11  10       20.41       13.17      3.32 o 
  -5  11  10       36.40       40.06      7.68 o 
  -4  11  10      106.09       97.23      7.13 o 
  -3  11  10        0.82       -0.55      7.50 o 
  -2  11  10       19.08       20.68      8.31 o 
  -1  11  10        3.74        4.06      4.56 o 
   0  11  10       17.42       20.18      5.25 o 
   1  11  10        2.32        8.62      4.02 o 
  -7  12  10        0.41        2.28      2.13 o 
  -6  12  10       33.51       19.30      5.88 o 
  -5  12  10      159.14      176.45      6.18 o 
  -4  12  10       25.45       27.17      5.14 o 
  -3  12  10       26.81       21.20      9.06 o 
  -2  12  10       64.12       59.08     16.31 o 
  -1  12  10        5.78        3.97      3.34 o 
   0  12  10      167.83      186.33     24.66 o 
   1  12  10       52.40       33.09     12.54 o 
  -7  13  10       43.69       36.28      9.28 o 
  -6  13  10        0.46        3.19      1.94 o 
  -5  13  10       64.03       68.02     10.75 o 
  -4  13  10       16.33       12.60      3.57 o 
  -3  13  10      237.75      241.89     10.55 o 
  -2  13  10      308.76      333.44     14.09 o 
  -1  13  10        3.49        5.79      2.80 o 
   0  13  10       73.10       72.25     15.43 o 
  -7  14  10      104.96      116.68     14.42 o 
  -6  14  10       37.90       40.53      6.56 o 
  -5  14  10      373.30      372.30     15.05 o 
  -4  14  10      215.33      240.11     10.74 o 
  -3  14  10      807.12     1021.91     61.66 o 
  -2  14  10       48.53       41.17     11.98 o 
  -1  14  10      208.23      207.04     15.37 o 
   0  14  10      223.92      258.60     19.13 o 
  -6  15  10       46.76       31.57      8.47 o 
  -5  15  10        4.72        2.14      2.64 o 
  -4  15  10       36.75       32.32      6.83 o 
  -3  15  10        1.54        3.17      4.13 o 
  -2  15  10       27.31       24.26     10.60 o 
  -1  15  10       26.33       18.22      6.87 o 
   0  15  10       42.62       31.31     10.39 o 
  -6  16  10       27.72       24.52      7.36 o 
  -5  16  10        2.46        3.68      2.41 o 
  -4  16  10       40.21       38.88      8.06 o 
  -3  16  10       88.56       84.55     20.51 o 
  -2  16  10        0.05        3.24      3.02 o 
  -1  16  10        5.00        5.50      4.78 o 
  -5  17  10        9.15        5.48      2.21 o 
  -4  17  10       71.17       74.37      6.33 o 
  -3  17  10        4.18        5.46      3.37 o 
  -2  17  10        6.31        5.64      3.88 o 
  -1  17  10       45.01       48.38     21.59 o 
  -5  18  10        8.51        5.76      2.81 o 
  -4  18  10        7.91        4.83      3.29 o 
  -3  18  10       77.53       65.51     21.99 o 
  -2  18  10        4.42        9.19      5.04 o 
  -3  19  10        9.90       10.57      5.36 o 
  -7   1  11       29.00       28.95      5.51 o 
  -6   1  11      134.21      119.07     10.78 o 
  -5   1  11        6.30        7.28      2.93 o 
  -4   1  11       15.94       13.43      5.49 o 
  -3   1  11       53.71       44.63      7.79 o 
  -2   1  11      195.67      258.30     10.27 o 
  -1   1  11      103.29       98.60     11.93 o 
   0   1  11        2.08        4.37      1.76 o 
  -7   2  11       68.22       54.51     12.47 o 
  -6   2  11      142.61      132.94     12.83 o 
  -5   2  11      277.25      272.08     24.38 o 
  -4   2  11       27.97       25.31      6.85 o 
  -3   2  11      173.37      184.29      7.89 o 
  -2   2  11        4.46        6.55      2.60 o 
  -1   2  11      206.48      260.59     15.40 o 
   0   2  11      264.12      366.07     16.22 o 
  -7   3  11       40.58       21.91      8.51 o 
  -6   3  11      148.07      149.16     14.58 o 
  -5   3  11       13.51        9.34      5.56 o 
  -4   3  11        7.95        5.14      2.76 o 
  -3   3  11        0.04        4.12      1.98 o 
  -2   3  11       71.47       74.68     11.06 o 
  -1   3  11        4.50        6.01      3.12 o 
   0   3  11       89.59      105.45      7.18 o 
  -7   4  11        6.07        7.58      2.92 o 
  -6   4  11       91.72       79.02     15.36 o 
  -5   4  11       37.21       29.31     12.05 o 
  -4   4  11        0.66        3.78      2.05 o 
  -3   4  11      281.23      334.51     14.62 o 
  -2   4  11       14.29       14.35      4.15 o 
  -1   4  11      233.15      261.24     17.43 o 
   0   4  11       42.60       23.45      8.17 o 
  -7   5  11        1.21        5.91      2.84 o 
  -6   5  11       41.13       37.80      7.64 o 
  -5   5  11       79.14       64.80     12.83 o 
  -4   5  11      163.39      184.53     11.81 o 
  -3   5  11       21.34       17.16      5.66 o 
  -2   5  11       29.15       27.91      7.91 o 
  -1   5  11      106.49      114.43     10.48 o 
   0   5  11       25.75       26.92      7.84 o 
  -7   6  11      279.80      307.31     11.89 o 
  -6   6  11        0.44        6.45      2.30 o 
  -5   6  11       11.95        6.41      1.96 o 
  -4   6  11      110.30      115.74     10.01 o 
  -3   6  11        4.71        2.82      2.68 o 
  -2   6  11       13.87        6.94      5.45 o 
  -1   6  11        5.13        5.49      2.05 o 
  -7   7  11        5.23        8.95      2.83 o 
  -6   7  11       43.79       44.73      7.94 o 
  -5   7  11       30.34       31.06      5.42 o 
  -4   7  11       38.72       40.49      9.90 o 
  -3   7  11       69.22       48.61     17.27 o 
  -2   7  11      115.94       91.71     23.32 o 
  -1   7  11        2.00        3.61      2.94 o 
  -6   8  11      113.35      107.86      7.30 o 
  -5   8  11        0.83        4.18      2.86 o 
  -4   8  11       65.88       51.17     14.50 o 
  -3   8  11        2.93        3.48      4.06 o 
  -2   8  11       67.79       68.73     17.06 o 
  -1   8  11       10.81       10.86      4.20 o 
  -6   9  11       54.49       39.87      7.84 o 
  -5   9  11       35.89       38.93     15.32 o 
  -4   9  11       87.50       68.24     17.64 o 
  -3   9  11      204.24      229.90     16.86 o 
  -2   9  11       27.68       20.07      5.64 o 
  -1   9  11       75.04       94.14     20.52 o 
  -6  10  11        6.75        4.91      2.32 o 
  -5  10  11       31.33       18.87      7.10 o 
  -4  10  11      148.85      141.86     15.15 o 
  -3  10  11        1.74        5.55      4.11 o 
  -2  10  11      155.13      170.26     13.30 o 
  -5  11  11      111.42      138.30      9.43 o 
  -4  11  11       48.27       46.57     12.65 o 
  -3  11  11       27.80       27.33      8.63 o 
  -2  11  11       47.52       34.12     11.22 o 
  -5  12  11       48.02       39.94     16.27 o 
  -4  12  11       21.35       28.83     10.44 o 
  -3  12  11       51.89       44.41     12.69 o 
  -2  12  11       34.75       50.10     11.56 o 
  -4  13  11       36.25       17.36      9.87 o 
  -3  13  11      112.47      125.48     16.57 o 
                                                 
